# Supplementary material for: Emerging trends in DNA and RNA methylation modifications in type 2 diabetes mellitus: a bibliometric and visual analysis from 1992 to 2022
Source: Front Endocrinol (Lausanne). 2023 May 2;14:1145067. doi: 10.3389/fendo.2023.1145067 (PMC10187586; doi:10.3389/fendo.2023.1145067)
Supplement: Supplementary file 2 [file Table_2.xlsx]

## Sheet: author
Author	Numbers
Felsenfeld, Gary	1
Kugoh, H	1
Bomsztyk, Karol	1
Antoun, Elie	1
Alam, D S	1
Fritz, Tomas	1
Bushell, M	1
Fink, LM	1
Gudjonsson, Sigurjon A	1
Adamo, Kristi B	1
Arner, Peter	1
Adaikalakoteswari, Antonysunil	1
Brambilla, Paolo	1
Ahmed, S Faisal	1
Aranda, Ana	1
Costa, Valerio	1
Beltrand, Jacques	1
Lee, Ki-Up	1
Oak, Shilpa	1
Ansari, Suraiya Anjum	1
Albetti, Benedetta	1
Kansu, T	1
Brevini, Tiziana A L	1
Arima, T	1
Ancelin, Marie-Laure	1
Douchi, T	1
Frigge, Michael L	1
Anvar, Zahra	1
Acco, Alexandra	1
Du, Y	1
O'brien, RM	1
Zoeller, R Thomas	1
Kato, H	1
Lalande, M	1
Kato, K	1
Beck-nielsen, Henning	1
Abdollahi, Maryam	1
Alam, Fahmida	1
Friso, Simonetta	1
Randolph, CJ	1
Adamowicz-brice, Martyna	1
Ajlouni, Kamel	1
Lee, Paul W N	1
Down, Thomas	1
Ahn, Yong-Ho	1
Campagnol, Marino	1
Catrina, Sergiu-Bogdan	1
Adams, Rozanne	1
Cammisa, Marco	1
Fujiki, Katsunori	1
Fei, J	1
Ahmed, Sanabil Ali Hassan	1
Boesgaard, Trine W	1
Adachi, Yasushi	1
Nakao, M	1
Baltimore, David	1
Abad, Fatemeh Rahimi Mehdi	1
Takei, S	1
Brunner, Nils	1
Takehara, S	1
Garrow, Timothy A	1
Canani, Roberto Berni	1
Del prato, S	1
Adami, Eliana R	1
Wren, JD	1
Schulz, TC	1
Jiang, M H	1
Airley, Rachel	1
Holmkvist, Johan	1
Cavener, Douglas R	1
Abbring, Suzanne	1
Abu seman, Norhashimah	1
Toyoda, H	1
Du Li-zhong	1
Blom, Henk J	1
Deloukas, Panos	1
Agodi, Antonella	1
Negishi, K	1
Akan, Pelin	1
Li, Yuanyuan	1
Bell, Christopher G	1
Fraifeld, Vadim E	1
Fan, W W	1
Asensio, Eva M	1
Brown, AT	1
Mitsuya, K	1
Anderson-baucum, Emily	1
Abe, Nobuyuki	1
Caton, Paul W	1
Gao, X	1
Cagampang, Felino R	1
Nagata, Y	1
Lan, M S	1
Akin, Mustafa Ali	1
Advani, Andrew	1
Cho, Young Min	1
Budovsky, Arie	1
Maegawa, S	1
Bork-jensen, Jette	1
Wake, N	1
CA Warren 3 UK Genetics Kidneys Diab	1
Takahashi, K	1
Redford, A	1
Lambrechts, Diether	1
Andronikos, Roberta	1
Ishii, C	1
Butcher, Darci T	1
Abdul, Khaja Shameem Mohammed	1
Antoniades, Athos	1
Attig, L	1
Kanazawa, Y	1
CA DIAGRAM Consortium	1
Aldemir, Ozgur	1
Apostoli, Pietro	1
Oeser, JK	1
Annicotte, Jean-Sebastien	1
Ala-korpela, Mika	1
Garner, HR	1
Alcaide-torres, J	1
Bremner, James D	1
An, Tian	1
Connor, Kristin L	1
Al-shafai, Mashael	1
Agarwal, Prasoon	1
Berry, Andrew	1
Ahn, Yong Ho	1
Brath, Helmut	1
Boekelheide, Kim	1
Kadota, M	1
Besenbacher, Soren	1
Oshimura, M	1
Cordero, Paul	1
Al-abbadi, Zaid	1
Abe, Makoto	1
Hagert, Per	1
Kikuchi, C	1
Akirav, Eitan M	1
Shinohara, T	1
Liu, Liang	1
Akhmedov, Alexander	1
Abu ahmad, Wiessam	1
Burdge, G C	1
Belot, Marie-Pierre	1
Cortes, G Palma	1
Blumberg, Bruce	1
Okamura, D	1
Holmkvist, J	1
Akin, Leyla	1
Adamo, Marco	1
Anastasiadou, Eleni	1
Wise, CK	1
Ahmed, Mohamed	1
Mabey, Amanda G	1
Dimitriadis, Eva	1
Down, Thomas A	1
Choi, YS	1
Hansson, O	1
Aziz, Nur Khairunnisa Abdul	1
Rees, WD	1
Allard, Catherine	1
Ciccodicola, Alfredo	1
Evain-brion, Danielle	1
Ahmed, Sultan	1
Anders, Hans-Joachim	1
Cianfarani, Stefano	1
Hagura, R	1
Poirier, LA	1
Abu-farha, Mohamed	1
Craig, Jeff	1
Glavac, Damjan	1
Aitman, Timothy J	1
Craig, Jeffrey M	1
Agardh, Elisabet	1
Buckland, Michael E	1
Benediktsdottir, Kristrun R	1
Inoue, I	1
Inoue, J	1
Aalto-setala, Katriina	1
Kim, S	1
Olek, A	1
Astrup, Arne	1
Bhagat, Tushar D	1
Aggarwal, Reena	1
Abdullah, Noraidatulakma	1
Yoshida, Y	1
Al muftah, Wadha A	1
Andersson, Sture	1
Michels, Karin B	1
Abu-amero, Sayeda	1
Bedogni, Giorgio	1
Agostoni, Carlo	1
Angel martinez-gonzalez, Miguel	1
Carmeliet, Peter	1
Isomaa, B	1
Kamikihara, T	1
Casamassimi, Amelia	1
Cairns, William	1
Kim, Min Seon	1
Attema, Joanne	1
Angel munoz, Miguel	1
Absher, Devin	1
Kaplan, Y	1
Alves pegado gomes, Cecilia Neta	1
Ferguson-smith, Anne C	1
Abbott, James	1
Christensen, Ib J	1
Nilsson, Peter	1
Lanting, Linda	1
Tappy, L	1
Barnes, Vernon A	1
Balhuizen, Alexander	1
Abd jalal, Nazihah	1
Pak, YK	1
Andersen, Emil	1
Kamaci, S	1
CA Int Type 2 Diabet 1q Consortium	1
Yamauchi, K	1
Adachi, Tetsuo	1
Muradian, Khachik K	1
Costa, Fabricio F	1
Adal, Erdal	1
Katayama, S	1
Breier, Bernhard H	1
Garg, Meena	1
Granhall, C	1
Andrews, Simon R	1
Magalong, D	1
Fonseca, VA	1
Ackers-johnson, Matthew	1
Acloque, Herve	1
Aros, Fernando	1
Aguer, Celine	1
Bae, Jin-Sik	1
Abula, Gulibakeranmu	1
Maier, S	1
Aran, Dvir	1
Chen, Jianfeng	1
Awata, T	1
Caidahl, Kenneth	1
Chepelev, Iouri	1
Amil, M	1
CA Danish Study Grp Early Detection	1
Angelici, Laura	1
Al-haddad, Rami	1
Cameron, Fergus	1
Lee, Hong Kyu	1
Baglivo, Ilaria	1
Adhikari, Prabha	1
Adamo, Antonio	1
Barault, Ludovic	1
Abels, Mia	1
Nathanielsz, P	1
Almasy, Laura	1
Nishihara, S	1
Godfrey, Keith M	1
Akash, Muhammad Sajid Hamid	1
Beedle, Alan S	1
Benediktsson, Rafn	1
Gudbjartsson, Daniel F	1
Bugliani, Marco	1
Agrawal, Neeraj K	1
Almeida, Fabio A	1
Matsuda, T	1
Barnes, S K	1
Abulehia, Hala F S	1
Abitha, B	1
Absher, Devin M	1
Ammerpohl, Ole	1
Dwyer, Terence	1
Agardh, Carl-David	1
Al-olabi, Lara	1
Kurihara, S	1
Akarsu, N A	1
Bierhaus, A	1
Buysschaert, Ian	1
Jin, Cheng Ji	1
Martin, CC	1
Aagaard, Kjersti M	1
Fournier, Thierry	1
Del guerra, S	1
Bienertova-vasku, Julie	1
Akin, B	1
Delongchamp, RR	1
Arpon, A	1
Junien, Claudine	1
Akkan, Jan	1
Fournier, Isabelle	2
Pattou, Francois	2
Sussel, Lori	2
Vickers, Mark H	2
Florese, Pasqualina	2
Stuppia, Liborio	2
Xue, Jing	2
Zhang, Wei	2
Afzal, Uzma	2
Nie, Luting	2
Vasishta, Sampara	2
Gu, Tianwei	2
Choi, Sang-Woon	2
Yadav, Dilip K	2
Simar, David	2
Durr, Andrya J	2
Rhodes, Christopher J	2
Movassat, J	2
Chu, Audrey Y	2
Bork-jensen, J	2
Karaglani, Makrina	2
Hollander, John M	2
Toure, Maimouna	2
Brenner, Hermann	2
Liu, Chunyu	2
Ostenson, Claes-Goran	2
Spijkerman, Annemieke M W	2
Wang, Yan	2
Jiang, Danjie	2
Gaunt, Tom R	2
Li, Xiang	2
Kent, Jack W	2
Ikram, M Arfan	2
Avrahami, Dana	2
Ordovas, Jose M	2
Gu, Harvest F	2
Huang, Wei	2
Thompson, Reid F	2
Levine, Morgan E	2
Stewart, James D	2
Blangero, John	2
Schoettker, Ben	2
Desiderio, Antonella	2
Millership, Steven J	2
Sun, Yue	2
Gjesing, Anette Prior	2
Skrivarhaug, Torild	2
Schulze, Matthias B	2
Friedrichsen, Martin	2
Li, Yun	2
Fraszczyk, Eliza	2
Bramswig, Nuria C	2
Mannisto, Ville	2
Wand, Gary S	2
Bruce, Kimberley D	2
Mccarthy, Mark I	2
Evans-molina, Carmella	2
Mendelson, Michael M	2
Samb, Abdoulaye	2
Chen, Xuan	2
Laakso, Markku	2
Napoli, Raffaele	2
Bowden, Donald W	2
Kulkarni, Rohit N	2
Sun, Qing-Yuan	2
Panagopoulou, Maria	2
Jacobsen, Stine C	2
Voortman, Trudy	2
Li, Xing	2
Jing, Tao	2
Kang, Ning	2
Dunger, David B	2
Morley, Ruth	2
Riezu-boj, Jose-Ignacio	2
Vaag, Allan A	2
Le, Yanping	2
Greally, John M	2
Koh, In-Uk	2
Smith, Caren E	2
Liu, Pengling	2
de mello, Vanessa D	2
Sun, Yan	2
Smith, George Davey	2
Almgren, P	2
Fazzari, Melissa J	2
Baccarelli, Andrea	2
Ochoa-rosales, Carolina	2
Dolle, Martijn E T	2
Parnell, Laurence D	2
Kengne, Andre P	2
Yang, Xingjin	2
Yang, Beatrice T	2
Pheiffer, Carmen	2
Lu, Ake T	2
Thankamony, Ajay	2
De jesus, Dario F	2
Xu, Xuting	2
Mirmira, Raghavendra G	2
Thamotharan, Manikkavasagar	2
Smith, Ulf	2
Ellis, Justine	2
Spinelli, Rosa	2
Mollet, Ines Guerra	2
Haslberger, Alexander G	2
Naslund, Erik	2
Xiong, Jun	2
Tuomilehto, Jaakko	2
Shepherd, Danielle L	2
Formisano, Pietro	2
Dupuis, Josee	2
Constancia, Miguel	2
Abderrahmani, Amar	2
Qi, Lu	2
Verschuren, W M Monique	2
Hansson, Ola	2
Kim, Bong-Jo	2
Heier, Margit	2
Pedersen, Oluf	2
Portha, B	2
Huo, Wenqian	2
Kim, Song Cheol	2
Zhang, Dongdong	2
Smith, Jennifer A	2
Storm, Petter	2
Erasmus, Rajiv T	2
Ling, C	2
Shrestha, Smeeta	2
Halban, Philippe A	2
Hilding, Agneta	2
Hu, Fulan	2
Salzet, Michel	2
Beck, Stephan	2
Rakyan, Vardhman K	2
Gottmann, Pascal	2
Stene, Lars C	2
Lund-blix, Nicolai A	2
Hansen, Torben	2
Plosch, Torsten	2
Weir, Gordon C	2
Wang, Lulu	2
Li, Meng	2
Li, Wei	2
Mao, Zhenxing	2
Hitman, Graham A	2
Choi, Nak-Hyeon	2
Peters, Annette	2
Juvinao-quintero, Diana L	2
Wei, Dandan	2
Pihlajamaki, Jussi	2
Arpon, Ana	2
Kim, Hyunki	2
Powers, Alvin C	2
Hua, Qiang	2
Dahlman, I	2
Hanson, Mark A	2
Saussenthaler, Sophie	2
Bluck, Les	2
Sall, Johanna	2
Finer, Sarah	2
Hawkins, Meredith A	2
Mai, Yifeng	2
Faerch, Kristine	2
Ackland, Michael J	2
Yuan, Bi-Feng	2
Lushchak, Oleh	2
Matsha, Tandi E	2
Chambers, John C	2
Cheng, Cheng	2
Garcia-calzon, Sonia	2
Guo, Tao	2
Luijten, Mirjam	2
Ladenvall, Claes	2
Temple, I Karen	2
Yu, Ho-Yeong	2
Wollheim, Claes B	2
Drong, Alexander	2
Muka, Taulant	2
Hansen, Ninna S	2
Gloyn, Anna L	2
Bougneres, Pierre	2
Horvath, Steve	2
Pedersen, Bente Klarlund	2
Chang, Christopher	2
Whitsel, Eric A	2
Tsamardinos, Ioannis	2
Taneera, Jalal	2
Franzago, Marica	2
Campion, Javier	2
Dahlman, Ingrid	2
Njolstad, Pal R	2
Fan, Keliang	2
Mather, Kieren J	2
Cheng, Yi	2
Brons, C	2
Civelek, Mete	2
Nicholas, Lisa M	2
Jansson, Per-Anders	2
Meigs, James B	2
Gieger, Christian	2
Vaiserman, Alexander	2
Waldenberger, Melanie	2
Clausen, Tine D	2
Lu, Jie	2
Tuomi, Tiinamaija	2
Kriebel, Jennifer	2
Miele, Claudia	2
Chandak, Giriraj R	2
Claycombe, Kate J	2
Ackland, M Leigh	2
He, Chuan	2
Elliott, Hannah R	2
Lee, Kibaick	2
Stener-victorin, Elisabet	2
Wu, Yuying	2
Yengo, Loic	2
Ronn, T	2
Joner, Geir	2
Pan, Calvin	2
Bloks, Vincent W	2
Houshmand-oeregaard, Azadeh	2
Wackers, Paul	2
Hathaway, Quincy A	2
Devaskar, Sherin U	2
Zatterale, Federica	2
Joshi, Manjunath B	2
Barzilai, Nir	2
Feng, Yifei	2
Szyf, Moshe	2
Lai, Chao-Qiang	2
Sinha, Indranil	2
Poulsen, Pernille	2
Chatzaki, Ekaterini	2
Schatten, Heide	2
Arner, P	2
Khamis, Amna	2
Li, Jian	2
Polonsky, Kenneth S	2
Spector, Tim D	2
Mathews, Chris	2
Carless, Melanie A	2
Prevenzano, Immacolata	2
Henneman, Peter	2
Lusis, Aldons J	2
Cai, Wei-Juan	2
Baccarelli, Andrea A	2
Canouil, Mickael	2
Feng, Yu-Qi	2
Mathiesen, Elisabeth R	2
Moon, Sanghoon	2
Stordal, Ketil	2
Ramos-lopez, Omar	2
Zhou, J	2
Aslibekyan, Stella	2
Snieder, Harold	3
Qin, Pei	3
Ye, Huadan	3
Gross, MS	3
Abdollahi, Mohammad	3
Han, Minghui	3
Franco, Oscar H	3
Groop, L	3
Zhou, Qionggui	3
Froguel, Philippe	3
Li, Yang	3
Saffery, Richard	3
Qie, Ranran	3
Kelstrup, Louise	3
Jorgensen, Sine W	3
Parrillo, Luca	3
Raciti, Gregory Alexander	3
Guo, Chunmei	3
Burdge, Graham C	3
Levy, Daniel	3
Chang, Xiangyun	3
Li, Quanman	3
Wu, Xiaoyan	3
Huang, Shengbing	3
Wang, Chongjian	3
Vige, A	3
Tian, Gang	3
Hong, Qingxiao	3
Aumueller, Eva	3
Fadista, Joao	3
Zhang, Ming	3
Tang, Linlin	3
Ahlqvist, Emma	3
Zhang, Yanyan	3
Hu, Dongsheng	3
Lillycrop, Karen A	3
Bonnefond, Amelie	3
Brismar, Kerstin	3
Ribel-madsen, Rasmus	3
Dehghan, Abbas	3
Li, Wenjie	3
Wang, Hongwei	4
Scheele, Camilla	4
Simmons, Rebecca A	4
Wang, Qinwen	4
Bell, Jordana T	4
Grallert, Harald	4
Relton, Caroline L	4
Zhao, Yang	4
Ouni, Meriem	4
Hou, Lifang	4
Liu, Dechen	4
Deary, Ian J	4
Milagro, Fermin I	4
Gluckman, Peter D	4
Kaestner, Klaus H	4
Loh, Marie	4
Almgren, Peter	4
Gallou-kabani, C	4
Zhang, Yan	4
Ozanne, Susan E	4
Ghanbari, Mohsen	4
Wang, Lingyan	5
Bu, Shizhong	5
Barres, Romain	5
Sun, Kan	5
Liu, Panpan	5
Hall, Elin	5
Cheng, Jia	5
Yin, Liang	5
Junien, C	5
van meurs, Joyce B J	5
Zhang, Lina	5
Hjort, Line	5
Beguinot, Francesco	5
Damm, Peter	5
Ye, Meng	5
Yang, Ying	5
Liu, Song-Mei	5
Olsson, Anders H	6
Broholm, Christa	6
Hivert, Marie-France	6
Xu, Leiting	6
Duan, Shiwei	6
Schuermann, Annette	7
Eliasson, Lena	7
Alfredo martinez, J	7
Li, Jun	7
Dayeh, Tasnim	7
Natarajan, Rama	8
Nitert, Marloes Dekker	8
Brons, Charlotte	9
Groop, Leif	10
Bacos, Karl	11
Volkov, Petr	11
Gillberg, Linn	12
Ronn, Tina	14
Perfilyev, Alexander	15
Nilsson, Emma	16
Vaag, Allan	18
Ling, Charlotte	53

## Sheet: institution
Institution	Numbers
Expt & Clin Res Ctr	1
British Columbia Childrens Hosp	1
Broad Inst Harvard & MIT	1
Katholieke Univ Leuven VIB	1
Capital & Coast Dist Hlth Board	1
Toshiba Rinkan Hosp	1
Univ Guanajuato	1
Univ Iceland	1
CMC Vellore	1
Kagoshima Univ	1
Med Ctr Postgrad Educ	1
Hadassah Hebrew Univ Med Ctr	1
Landspitali Univ Hosp	1
CSIRO Food & Nutr Flagship	1
CIBERESP	1
ACER	1
Changsha Med Univ	1
NIDDK	1
Penn State Univ	1
Beijing Hosp	1
Univ Coll Dublin	1
Int Inst Cell & Mol Biol	1
IGB CNR	1
Max Planck Inst Biol Ageing	1
Ruperto Carola Univ Heidelberg	1
Carlos III Hlth Res Inst	1
INER	1
King Edward Mem Hosp	1
Bellvitge Biomed Res Inst IDIBELL	1
Bellvitge Biomed Res Inst IBIDELL	1
CALTECH	1
Bakirkoy Matern & Childrens Hosp	1
Hosp Llobregat	1
CIBER Diabet & Enfermedades Metab Asociadas	1
Changyi Peoples Hosp	1
AIPH Univ	1
HAR Res Inst	1
Atlas Biomed Grp	1
GlaxoSmithKline	1
Endocrine Disrupt Exchange TEDX	1
Univ Lausanne	1
Aarhus Univ Hosp	1
Epigenom AG	1
Univ Verona	1
Ctr Hosp Reg Univ Lille	1
CINVESTAV Irapuato Unit	1
CSIRO Anim	1
CIBER Fisiopatol Obesidad & Nutr CIBERobn	1
Aichi Gakuin Univ	1
HARVARD UNIV	1
ASAHI LIFE FDN	1
Complejo Hosp Univ Santiago CHUS	1
Natl Inst Hlth	1
Belfast City Hosp	1
Cochin Hosp	1
Liver Res Ctr	1
E Wolfson Med Ctr	1
Carilion Clin	1
Bulgarian Acad Sci	1
Hlth Ctr South Vienna	1
Donostia Hosp	1
Beijing Genome Inst Shenzhen	1
AlbaNova Univ Ctr	1
Changhua Christian Hosp	1
Campus Charite Mitte	1
Soonchunhyang Univ	1
Dr Margarete Fischer Bosch Inst Clin Pharmacol	1
Ben Gurion Univ Negev	1
Harbor UCLA Med Ctr	1
Erciyes Univ	1
Anhui Prov Lab Local Livestock & Poultry Genet Re	1
Queens Univ Belfast	1
Charles Darwin Univ	1
Inst Gerontol	1
Hagedorn Res Inst	1
Masaryk Univ Brno	1
Cedars Sinai Med Ctr	1
BGI Shenzhen	1
DF Chebotarev State Inst Gerontol NAMS Ukraine	1
CEINGE Adv Biotechnol	1
Hosp Son Dureta	1
Agence Biomed	1
Childrens Mem Res Ctr	1
CIBER Diabet & Enfermedades Metab Asociadas CIBER	1
Hacettepe Univ	1
UNIV CALIF LOS ANGELES	1
Univ Exeter	1
Tottori Univ	1
Astra Zeneca	1
Georgia Regents Univ	1
Aristotle Univ Thessaloniki	1
Ahvaz Jundishapur Univ Med Sci	1
AdventHealth	1
Montefiore Med Ctr	1
Washington Univ	1
European Inst Oncol IEO	1
Bilkent Univ	1
INRA	1
Hop St Vincent de Paul	1
Erasmus Hosp	1
CNB CSIC	1
Oregon Hlth & Sci Univ	1
ASF	1
AgriBio	1
Fdn Publ Galega Med Xen	1
Boston Childrens Hosp	1
CHU Michallon	1
Baoan Chron Dis Prevent & Cure Hosp	1
Univ Lausanne Hosp	1
Leiden Univ	1
Abdul Wali Khan Univ Mardan	1
Childrens Hosp	1
Amsterdam Gastroenterol Endocrinol & Metab	1
John D Dingell Vet Affairs Med Ctr	1
Prince Henrys Inst Med Res	1
Inst Politecn Nacl	1
Hosp Clin Barcelona	1
Med Res Ctr	1
Cambridge Biomed Res Ctr	1
CNIC	1
Chicoutimi Hosp	1
Agr & Agri Food Canada	1
Barcelona Inst Sci & Technol BIST	1
Rhode Isl Hosp	1
Catalan Inst Hlth	1
Chang Gung Mem Hosp	1
Rowett Res Inst	1
CIBERDEM	1
Beijing Inst Biotechnol	1
Genos Ltd	1
Biopioneer Private Ltd	1
Univ Pisa	1
Copenhagen Bioctr	1
Addenbrookes Hosp	1
Alberta Childrens Prov Gen Hosp	1
Japan Sci & Technol Corp	1
CUNY Bernard M Baruch Coll	1
US FDA	1
Barts & London	1
Steno Diabetes Ctr	1
Bambino Gesu Pediat Hosp	1
CIUSS Saguenay Lac St Jean Hop Chicoutimi	1
CRS4 Bioinformat	1
Childrens Hosp Oakland	1
Gaziosmanpasa Univ	1
Garvan Inst Med Res	1
Univ Cologne	1
Beijing Univ Tradit Chinese Med	1
CIBERobn Nutr & Obesidad	1
Bio&Nano Solut	1
INSERM	1
Baylor Univ	1
JICHI MED SCH	1
Auckland Univ Technol	1
CIBER Pathophysiol Obes & Nutr	1
ASL Milano 2	1
Chang Gang Univ	1
Masaryk Univ	1
Loma Linda Univ	1
John L McClellan Vet Adm Hosp	1
Johannes Gutenberg Univ Mainz	1
Amsterdam Univ Med Ctr	1
CSIRO Agr Flagship	1
Assoc Hawaiian Civ Clubs	1
VIB	1
Univ Paris	2
Dayananda Sagar Univ	2
Univ Catania	2
USDA ARS	2
Vasyl Stefanyk Precarpathian Natl Univ	2
Peking Union Med Coll	2
Yale Univ	2
Navarra Inst Hlth Res IdiSNa	2
Univ Toronto	2
Kumamoto Univ	2
Navarra Inst Hlth Res IdiSNA	2
Case Western Reserve Univ	2
Inst Pasteur	2
Ostfold Hosp Trust	2
Sanford Burnham Med Res Inst	2
King Abdulaziz Univ	2
Atlanta VA Healthcare Syst	2
Univ Hong Kong	2
NHGRI	2
Univ Paris Diderot	2
Univ Bergen	2
Duke NUS Med Sch	2
Univ Southern Calif	2
Norwegian Inst Publ Hlth	2
Univ S Australia	2
Univ Calif San Diego	2
Univ Texas MD Anderson Canc Ctr	2
Univ Hosp Augsburg	2
Univ Barcelona	2
Ctr Natl Genotypage	2
Univ Missouri	2
Wake Forest Sch Med	2
Bamoko UCAD	2
Royal Childrens Hosp	2
Guangzhou Univ Chinese Med	2
Univ KwaZulu Natal	2
Univ Milan	2
Wannan Med Coll	2
Univ Stellenbosch	2
Malmska Municipal Hlth Ctr & Hosp	2
Hlth Ctr South	2
Harbin Inst Technol	2
Hellen Mediterranean Univ	2
Chinese Univ Hong Kong	2
Aarhus Univ	2
Humboldt Univ	2
China Japan Friendship Hosp	2
Pontificia Univ Catolica Chile	2
Capital Med Univ	2
Magna Graecia Univ Catanzaro	2
NHS Fdn Trust	2
Indiana Univ	2
Univ Calif Davis	2
Haukeland Hosp	2
Univ Louisville	2
Iowa State Univ	2
Natl Taiwan Univ	2
Univ Texas	2
Joe DiMaggio Childrens Hosp	2
Australian Natl Univ	2
Broad Inst MIT & Harvard	2
Madrid Inst Adv Studies IMDEA Food	2
Korea Natl Inst Hlth	2
Anhui Agr Univ	2
MRC Human Nutr Res Unit	2
Cape Peninsula Univ Technol	2
Finnish Inst Hlth & Welf	2
Univ Rovira & Virgili	2
Deakin Univ	2
Ludwig Maximillians Univ	2
Oulu Univ Hosp	2
Chiba Univ	2
Nanjing Med Univ	2
Univ Campania Luigi Vanvitelli	2
Charite	2
Maastricht Univ	2
ARS	2
Ctr Med Univ Geneva	2
Univ Nacl Autonoma Mexico	2
Texas Biomed Res Inst	2
Steno Diabet Ctr Copenhagen	2
Beth Israel Deaconess Med Ctr	2
Univ Tehran Med Sci	2
Asia Univ	2
Natl Inst Publ Hlth & Environm RIVM	2
Univ Porto	2
Nagoya Univ	2
Univ Cincinnati	2
Broad Inst	2
Brown Univ	2
CEI UAM CSIC	2
McMaster Univ	2
Oxford Univ Hosp NHS Fdn Trust	2
Hosp Chengdu Univ Tradit Chinese Med	2
Carlos III Hlth Inst	2
Harvard Pilgrim Hlth Care Inst	2
Univ Amsterdam	2
German Canc Res Ctr	2
Mayo Clin	2
Univ Sao Paulo	2
Wake Forest Univ	2
Peking Univ	2
South African Med Res Council	2
Univ Utrecht	2
West Virginia Univ	2
Ctr Pregnant Women Diabet	2
Natl Inst Hlth & Welf	2
Univ Bern	2
Womens & Childrens Hlth Res Inst	2
Med Univ Bialystok	2
Oslo Univ Hosp	2
German Ctr Diabet Res	2
Univ Oulu	2
Hangzhou Normal Univ	2
Univ Chinese Acad Sci	2
Banaras Hindu Univ	2
ACECR	2
Hannover Med Sch	2
Acad Sinica	2
Univ Hosp Zurich	2
Ctr Nacl Invest Cardiovasc CNIC	2
Univ Chile	2
Univ New S Wales	2
Univ Paris Saclay	2
LUDC	2
Univ Oslo	2
Univ Cheikh Anta Diop UCAD	2
Univ Ulsan	3
Anhui Med Univ	3
Univ Texas Hlth Sci Ctr Houston	3
Beckman Res Inst City Hope	3
Seoul Natl Univ	3
Kyushu Univ	3
Manipal Acad Higher Educ	3
Soochow Univ	3
Natl Inst Pharmaceut Educ & Res	3
Univ Montreal	3
Berlin Inst Hlth	3
Univ Geneva	3
CSIC	3
Chongqing Med Univ	3
Univ Calif San Francisco	3
Hebrew Univ Jerusalem	3
Univ Oklahoma	3
Tulane Univ	3
Univ Illinois	3
Karolinska Univ Hosp	3
Nankai Univ	3
Charite Univ Med Berlin	3
Icahn Sch Med Mt Sinai	3
Univ Vienna	3
Queensland Univ Technol	3
Imperial Coll Healthcare NHS Trust	4
Folkhalsan Res Ctr	4
Southern Med Univ	4
Shenzhen Univ	4
Shandong Univ	4
ASTAR	4
Univ Colorado	4
Novo Nordisk AS	4
Baylor Coll Med	4
Huazhong Univ Sci & Technol	4
Democritus Univ Thrace	4
NHLBI	4
Cent S Univ	4
Chinese Acad Med Sci	4
Heidelberg Univ	4
China Med Univ	4
Univ New South Wales	4
Brigham & Womens Hosp	4
Univ Med Ctr Hamburg Eppendorf	4
McGill Univ	4
Stanford Univ	4
Babraham Inst	4
Univ Washington	4
Univ Cape Town	4
Beijing Univ Chinese Med	4
Univ Concepcion	4
Univ Manitoba	4
Tianjin Med Univ	4
Univ Pittsburgh	4
Indiana Univ Sch Med	5
Univ Zurich	5
Baker IDI Heart & Diabet Inst	5
Tufts Univ	5
Hop Necker Enfants Malad	5
Federico II Univ Naples	5
Churchill Hosp	5
Ningbo 2 Hosp	5
Louisiana State Univ	5
Erasmus MC	5
Danish Diabet Acad	5
Johns Hopkins Univ	5
Univ Minnesota	5
Univ London Imperial Coll Sci Technol & Med	5
Univ Lille	5
Univ Potsdam	5
AstraZeneca	5
Univ Massachusetts	5
Natl Univ Singapore	6
Helmholtz Zentrum Munchen	6
Univ Auckland	6
German Inst Human Nutr Potsdam Rehbrucke	6
Cent South Univ	6
Helsinki Univ Hosp	6
Univ Edinburgh	6
Univ Michigan	6
Univ N Carolina	6
Queen Mary Univ London	6
Ningbo Univ	6
Vanderbilt Univ	6
Zhejiang Univ	6
Nanyang Technol Univ	6
UCL	6
Univ Groningen	7
Northwestern Univ	7
Albert Einstein Coll Med	7
Sun Yat Sen Univ	7
Univ Adelaide	7
Uppsala Univ	8
Tech Univ Munich	8
Univ Chicago	8
Univ Alabama Birmingham	8
Childrens Hosp Philadelphia	8
City Hope Natl Med Ctr	9
Wuhan Univ	9
Univ Gothenburg	9
Monash Univ	9
Univ Melbourne	9
CNR	10
Shihezi Univ	10
Univ Calif Los Angeles	10
Emory Univ	10
Kuopio Univ Hosp	10
Harvard Univ	10
Univ Queensland	11
Univ Navarra	11
Steno Diabet Ctr	11
Shanghai Jiao Tong Univ	11
Harvard TH Chan Sch Publ Hlth	11
Boston Univ	11
Univ Oxford	12
Fudan Univ	12
Chinese Acad Sci	12
Univ Bristol	13
German Ctr Diabet Res DZD	13
Kings Coll London	13
Univ Eastern Finland	13
Columbia Univ	14
Massachusetts Gen Hosp	15
Zhengzhou Univ	16
Univ Southampton	16
Imperial Coll London	18
Rigshosp	19
Univ Helsinki	20
Univ Penn	23
Karolinska Inst	24
Univ Cambridge	25
Harvard Med Sch	28
Univ Copenhagen	31
Lund Univ	73

## Sheet: country
Country	Numbers
MALAWI	1
MOROCCO	1
AZERBAIJAN	1
PALESTINE	1
KUWAIT	1
PHILIPPINES	1
BULGARIA	1
NIGERIA	1
GHANA	1
SLOVAKIA	1
MAURITIUS	1
TRINIDAD TOBAGO	1
LUXEMBOURG	1
JORDAN	1
BOSNIA & HERCEG	1
CROATIA	1
UGANDA	1
LITHUANIA	1
ARMENIA	1
SLOVENIA	2
ECUADOR	2
INDONESIA	2
OMAN	2
THAILAND	2
ICELAND	2
SENEGAL	2
U ARAB EMIRATES	2
ARGENTINA	2
LATVIA	2
CYPRUS	2
EGYPT	3
LEBANON	3
SERBIA	4
PORTUGAL	4
IRELAND	4
SRI LANKA	4
COLOMBIA	4
ROMANIA	5
BANGLADESH	5
NORTH IRELAND	5
AUSTRIA	6
MALAYSIA	6
PAKISTAN	6
CZECH REPUBLIC	6
ESTONIA	6
TURKEY	7
UKRAINE	7
QATAR	7
RUSSIA	8
SAUDI ARABIA	8
NORWAY	9
GREECE	10
BELGIUM	11
CHILE	12
SOUTH AFRICA	12
MEXICO	12
TAIWAN	13
IRAN	15
ISRAEL	16
NEW ZEALAND	16
BRAZIL	16
SCOTLAND	16
SINGAPORE	17
POLAND	17
SOUTH KOREA	23
SWITZERLAND	27
FINLAND	36
INDIA	37
FRANCE	39
NETHERLANDS	41
CANADA	44
JAPAN	45
DENMARK	56
SPAIN	61
AUSTRALIA	63
ITALY	71
GERMANY	80
SWEDEN	120
ENGLAND	135
PEOPLES R CHINA	241
USA	371

## Sheet: keyword
Keyword	Numbers
california	1
in vitro assay system	1
control element	1
d resistant ricket	1
alter	1
prader willi syndrome	1
1st degreerelative	1
blastocyst	1
transcriptional coactivator	1
defect	1
vinclozolin	1
allelic methylation and replication	1
human/mouse a9 monochromosomal hybrid	1
neonatal diabetes mellitus	1
binding activity	1
blood mononuclear cell	1
molecule	1
attention deficit/hyperactivity disorder	1
beta cell failure	1
colon carcinogenesis	1
5 methylcytosine	1
diabetes mellitus type 2	1
beta cellma	1
cancer mortality	1
adenosylhomocysteine	1
microdissection system	1
apoptotic thymocyte	1
growth retardation	1
epigenetic transgenerational action	1
prader-willi syndrome	1
developmentalorigin	1
familial angelman syndrome	1
hyperhomocysteinemia	1
acetylglucosamine	1
aberrant expression	1
glucagon gene	1
elevated plasma homocysteine	1
allograft rejection	1
calorie restriction	1
chromatinremodeling enzyme	1
asian population	1
cardio-metabolic disease	1
aberrant promoter methylation	1
allele specific replication	1
blood sugar adjustment	1
1st degree relative	1
beta hydroxysteroid dehydrogenase	1
adult health	1
total homocysteine	1
dutch famine	1
deficiency increase	1
copy number variation	1
d receptor	1
apoptotic cell	1
congenital motor nystagmus	1
concordance	1
cytochrome c oxidase	1
african ancestry	1
insulin promoter	1
gene expression change	1
cpg binding protein	1
adultlife	1
chromatin signature	1
human ovarian cancer	1
chromatin modifying complexe	1
hla dqa1	1
tumor suppressor gene	1
adrenal axis activity	1
ligation mediated pcr	1
susceptibility locus	1
longevity	1
amyotrophic lateral sclerosis	1
dna methylation pattern	1
d receptor gene	1
autoimmune	1
adiposity	1
db/db mice	1
origin	1
methionine	1
epigenetic regulation	1
activatedprotein kinase	1
search	1
7 like 2 tcf7l2	1
culture	1
adult height	1
n myc amplification	1
adipose cell	1
3t3 l1 adipocyte	1
adult life	1
a igene	1
allele	1
denovo methylation	1
zinc finger protein	1
cpg island methylation	1
hla dr	1
pancrea	1
autoimmune disease	1
hla dq gene	1
acinar cell differentiation	1
female	1
cardiac myosin	1
anril	1
anti-angiogenic therapy	1
chromosome inactivation	1
lesson	1
maternaluniparental disomy	1
tumor suppressor gene	1
bone morphogenetic protein	1
maternal transmission	1
human chromosome 6	1
peripheral leukocyte	1
histone deacetylase	1
plasma homocysteine	1
canalization	1
cpg binding domain	1
3t3 l1 adipogenesis	1
antagonist	1
folate deficiency	1
cytosinemethylation	1
beckwith-wiedemann syndrome	1
wilms tumor	1
promoter polymorphism	1
cancer risk	1
maternal specific methylation	1
cytosine methylation	1
adipose tissue dysfunction	1
paired domain	1
ca2+ atpase	1
adiponectin level	1
adult metabolic disease	1
allele-specific methylation	1
adenosyl l methionine	1
human snrpn	1
hypertension	1
caucasian	1
bone mineral density	1
predictive adaptive response	2
protect	2
cell line	2
inactivation	2
transgenerational inheritance	2
life style intervention	2
gene-specific dna methylation	2
cardiometabolic risk	2
ampk	2
low birthweight	2
maternal protein restriction	2
risk loci	2
glucose transporter type 4	2
dynamics	2
double blind	2
altered dna methylation	2
generation	2
dedifferentiation	2
leukocyte telomere length	2
m(6)a	2
endocrine pancrea	2
histone h3	2
dendritic cell	2
cardiovascular risk factor	2
in utero exposure	2
peripheral vascular disease	2
diabetic complication	2
type 1 diabetes mellitus	2
addisons disease	2
complications trial/epidemiology	2
oxidative phosphorylation	2
epigenetic alteration	2
conversion	2
deletion	2
fetal growth restriction	2
element	2
claudin	2
twin	2
25 hydroxyvitamin d 3	2
igf i	2
cdkal1	2
indian children	2
deficiency	2
gutmicrobiota	2
fat ma	2
hdac inhibitor	2
epigenetic dysregulation	2
activatingmutation	2
circular rna	2
adipocyte hypertrophy	2
imprintedgene	2
injury	2
early pregnancy	2
long	2
architecture	2
p446l variant	2
chromatin modification	2
surgery	2
dyslipidemia	2
macrovascular complication	2
epigenetic mark	2
human islet	2
faecalibacterium prausnitzii	2
prostate cancer	2
histonemodification	2
insulin resistance	2
abcg1	2
prenatalexposure	2
decline	2
response	2
endothelial progenitor cell	2
transgenerational epigenetic inheritance	2
overexpression	2
linkage study	2
integrative analysis	2
bisphenol a	2
gender	2
fibroblast	2
autoimmune disease	2
pluripotent stem cell	2
gastric bypa	2
genome-wide dna methylation	2
damage	2
chronological age	2
macrophage polarization	2
commonvariant	2
environmental factor	2
centenarian	2
alternative activation	2
highglucose	2
necrosis factor alpha	2
mafa	2
exposure in utero	2
signal transduction	2
complex disease	2
breast cancer cell	2
domain	2
assisted reproductive technologies (art)	2
differential expression	2
determinant	2
polycomb group protein	2
association study	2
mrna expression	2
intrauterine growth restriction	2
gene expression profile	2
family	2
epigeneticregulation	2
humanpancreatic islet	2
lipid peroxidation	2
system	2
factor kappa b	2
folate	2
fatty acid composition	2
animal model	2
binding protein	2
nadph oxidase	2
human disease	2
leptin promoter	2
epithelial cell	2
famine	2
common	2
expression profile	2
cohort profile	2
igfbp 1	2
dna methylation marker	2
diabetes complication	2
network	2
all cause mortality	2
non cpg methylation	2
genome wide	2
adenosylmethionine	2
common mutation	2
cerebrospinal fluid	2
intellectual disability	2
fatdistribution	2
drinking water	2
microvesicle	2
mass spectrometry	2
extracellular matrix	2
heart failure	2
enhancer	2
x chromosome	2
low frequency	2
gut microbiome	2
factor type 2 receptor	2
fatty acid synthesis	2
c. elegan	2
promotermethylation	2
air pollution	2
fatty acid	2
glucagon like peptide 1	2
heart disease	2
estrogen	2
cell death	2
link	2
epigenomic analysis	2
type 2 diabete	2
consumption	2
microrna expression contribute	2
dna damage	2
adipocyte	3
growth factor ii	3
oxidativestress	3
wide association	3
weight gain	3
vitamin d	3
chronic kidney disease	3
t cell	3
thioredoxin interacting protein	3
phenotype	3
bibliometric analysis	3
retinopathy	3
adipogenesis	3
index	3
stress	3
maternal diabete	3
de novo methylation	3
growth factor beta	3
high-fat diet	3
beta cell death	3
childhood obesity	3
fibrosis	3
chromatin structure	3
decreased expression	3
secretion	3
sensitivity	3
histone modification	3
pathway	3
cpg methylation	3
transplantation	3
death	3
cell proliferation	3
caloric restriction	3
phosphorylation	3
gestational weight gain	4
endothelial cell	4
folic acid	4
fatty liver	4
mitochondrial function	4
early life	4
ppargc1a	4
binding	4
leptin	4
children	4
biological age	4
inheritance	4
exercise	4
endocrine disrupting chemical	4
diabetic cardiomyopathy	4
adipocyte differentiation	4
cpg island	4
diabetic retinopathy	4
mesenchymal stem cell	4
fat	4
beta	4
birth	4
high fat	4
embryonic stem cell	4
endothelial dysfunction	4
glucocorticoid receptor	4
epigenetic mechanism	4
homeostasis	4
gene regulation	4
acid	4
impaired glucose tolerance	4
environment	4
glucose uptake	4
follow up	4
muscle	4
genetic variant	4
fto gene	4
epigenetic inheritance	4
pregnant rat	5
beta cell function	5
rna	5
dietary protein restriction	5
maternal diet	5
glycemic trait	5
glycemic control	5
n 6 methyladenosine	5
women	5
marker	5
growth factor	5
beta cell dysfunction	5
genetic variation	5
genomic imprinting	5
beckwith wiedemann syndrome	5
life style	5
in utero	5
in vitro	5
myocardial infarction	5
diagnosis	5
methyltransferase	5
colorectal cancer	5
stem cell	5
human pancreatic islet	5
physical activity	5
single nucleotide polymorphism	5
dependent diabetes mellitus	5
acetylation	5
genetics	6
islet	6
tissue	6
childhood	6
beta cell ma	6
molecular mechanism	6
5 hydroxymethylcytosine	6
c reactive protein	6
diabetic kidney disease	6
mortality	6
alpha	6
epigenetic change	6
discovery	6
model	6
wide dna methylation	6
fetal	6
fetal growth	7
protein restriction	7
messenger rna expression	7
susceptibility	7
folic acid supplementation	7
fatty liver disease	7
induction	7
circulating microrna	7
global dna methylation	7
common variant	7
population	7
adult	7
region	7
dna	7
ppar gamma	7
catch up growth	7
mutation	7
diet	7
low protein diet	8
hypermethylation	8
homocysteine	8
down regulation	8
intrauterine exposure	8
fetal programming	8
imprinted gene	8
endoplasmic reticulum stress	8
genetic architecture	8
mendelian randomization	8
human skeletal muscle	8
human adipose tissue	8
demethylation	8
activated protein kinase	8
low birth weight	9
proliferation	9
coronary artery disease	9
hypomethylation	9
genome wide analysis	9
developmental programming	9
diet induced obesity	10
progression	10
nf kappa b	10
pathogenesis	10
epigenetic modification	10
biomarker	11
pancreatic beta cell	11
health	11
cord blood	11
polymorphism	11
lipid metabolism	11
maternal obesity	11
rat	11
inhibition	11
breast cancer	12
chromatin	12
nephropathy	12
gut microbiota	12
metabolic disease	12
long noncoding rna	12
atherosclerosis	13
transcription factor	13
diabetic nephropathy	13
reveal	13
in vivo	13
smooth muscle cell	13
genome	13
prevalence	13
glucose metabolism	13
alzheimers disease	14
glucose homeostasis	14
intrauterine growth retardation	14
dna methylation	14
differentiation	14
weight lo	14
age	14
type 2	14
coronary heart disease	14
receptor	15
messenger rna	15
complication	15
exposure	15
pattern	15
risk factor	15
resistance	15
pregnancy	16
apoptosis	16
high glucose	16
mouse	16
noncoding rna	16
metaanalysis	16
type 1 diabete	16
mice	17
gestational diabete	17
impact	17
susceptibility loci	18
hyperglycemia	18
loci	18
microrna	18
blood pressure	19
promoter methylation	19
liver	20
developmental origin	20
insulin sensitivity	23
gestational diabetes mellitus	24
peripheral blood	26
metabolic memory	26
growth	27
blood	27
transcription	28
prenatal exposure	30
dysfunction	30
inflammation	30
variant	31
activation	35
epigenetics	36
glucose tolerance	37
protein	38
birth weight	39
identification	40
promoter	40
epigenetic regulation	40
beta cell	40
insulin	41
cell	44
cancer	47
high fat diet	49
mechanism	51
histone modification	53
insulin secretion	54
cardiovascular disease	54
metabolic syndrome	56
metabolism	58
dnamethylation	63
pancreatic islet	64
genome wide association	64
disease	64
epigenome wide association	65
skeletal muscle	67
oxidative stress	68
type 2 diabetes mellitus	69
diabetes mellitus	70
glucose	73
methylation	78
body mass index	78
mellitus	83
association	88
risk	95
gene	100
obesity	106
adipose tissue	113
type 2 diabete	164
expression	215
insulin resistance	216
gene expression	231
dna methylation	577

## Sheet: reference
Reference	Numbers
Abdollahi A, 1997, ONCOGENE, V14, P1973, DOI 10.1038/sj.onc.1201034	1
Abdollahi A, 2003, J BIOL CHEM, V278, P6041, DOI 10.1074/jbc.M210361200	1
ACHAORBEA H, 1989, ANNU REV IMMUNOL, V7, P371, DOI 10.1146/annurev.iy.07.040189.002103	1
Adorjan P, 2002, NUCLEIC ACIDS RES, V30, P0, DOI 10.1093/nar/30.5.e21	1
Agarwal S, 1998, IMMUNITY, V9, P765, DOI 10.1016/S1074-7613(00)80642-1	1
Ailhaud G, 2004, OBES REV, V5, P21, DOI 10.1111/j.1467-789X.2004.00121.x	1
Alcolado JC, 2002, DIABETIC MED, V19, P89, DOI 10.1046/j.1464-5491.2002.00675.x	1
Ali O, 2003, HORM RES, V60, P115, DOI 10.1159/000074512	1
Aljada A, 2001, J CLIN ENDOCR METAB, V86, P3250, DOI 10.1210/jc.86.7.3250	1
Altshuler D, 2000, NAT GENET, V26, P76, DOI 10.1038/79216	1
Anaissie E.J., 2003, CLIN MYCOLOGY, V0, P0	1
ANDERSEN LC, 1991, J EXP MED, V173, P181, DOI 10.1084/jem.173.1.181	1
Anderson CL, 2002, HUM GENET, V110, P271, DOI 10.1007/s00439-002-0676-8	1
Andreelli F, 2000, DIABETOLOGIA, V43, P356, DOI 10.1007/s001250050054	1
ANTEQUERA F, 1990, CELL, V62, P503, DOI 10.1016/0092-8674(90)90015-7	1
ANTONARAKIS SE, 1993, AM J HUM GENET, V52, P1145	1
Antoniou AC, 2008, AM J HUM GENET, V82, P937, DOI 10.1016/j.ajhg.2008.02.008	1
Anway MD, 2006, ENDOCRINOLOGY, V147, PS43, DOI 10.1210/en.2005-1058	1
Arden SD, 1999, DIABETES, V48, P531, DOI 10.2337/diabetes.48.3.531	1
Arima T, 2001, HUM MOL GENET, V10, P1475, DOI 10.1093/hmg/10.14.1475	1
Atkinson MA, 1999, NAT MED, V5, P601, DOI 10.1038/9442	1
Attwood JT, 2002, CELL MOL LIFE SCI, V59, P241, DOI 10.1007/s00018-002-8420-z	1
Avner P, 2001, NAT REV GENET, V2, P59, DOI 10.1038/35047580	1
AWATA T, 1992, DIABETOLOGIA, V35, P419, DOI 10.1007/BF02342437	1
AWATA T, 1994, DIABETES RES CLIN PR, V24, PS83, DOI 10.1016/0168-8227(94)90232-1	1
AWATA T, 1995, ENDOCRINOLOGY, V136, P5731, DOI 10.1210/en.136.12.5731	1
Bakker J, 2002, J BIOL CHEM, V277, P22573, DOI 10.1074/jbc.M203009200	1
Ballestar E, 2005, BIOCHEM CELL BIOL, V83, P374, DOI 10.1139/o05-035	1
Banks RE, 2006, CANCER RES, V66, P2000, DOI 10.1158/0008-5472.CAN-05-3074	1
Barbot W, 2002, NUCLEIC ACIDS RES, V30, P2365, DOI 10.1093/nar/30.11.2365	1
Barker DJP, 2002, INT J EPIDEMIOL, V31, P1235, DOI 10.1093/ije/31.6.1235	1
Barker DJP, 2002, TRENDS ENDOCRIN MET, V13, P364, DOI 10.1016/S1043-2760(02)00689-6	1
Barker KT, 2006, J MED GENET, V43, P613, DOI 10.1136/jmg.2006.040790	1
BARLOW DP, 1991, NATURE, V349, P84, DOI 10.1038/349084a0	1
BARLOW DP, 1993, SCIENCE, V260, P309, DOI 10.1126/science.8469984	1
BARLOW DP, 1995, SCIENCE, V270, P1610, DOI 10.1126/science.270.5242.1610	1
Barroso I, 2006, DIABETOLOGIA, V49, P501, DOI 10.1007/s00125-005-0130-2	1
BARTOLOMEI MS, 1991, NATURE, V351, P153, DOI 10.1038/351153a0	1
BARTOLOMEI MS, 1993, GENE DEV, V7, P1663, DOI 10.1101/gad.7.9.1663	1
Bateson P, 2004, NATURE, V430, P419, DOI 10.1038/nature02725	1
Batty GD, 2004, CANCER CAUSE CONTROL, V15, P873, DOI 10.1007/s10552-004-1050-z	1
Beausoleil SA, 2004, P NATL ACAD SCI USA, V101, P12130, DOI 10.1073/pnas.0404720101	1
Benes P, 2001, MOL GENET METAB, V73, P188, DOI 10.1006/mgme.2001.3188	1
Benjamin D, 2001, NUCLEIC ACIDS RES, V29, P3603, DOI 10.1093/nar/29.17.3603	1
BENNETT ST, 1995, NAT GENET, V9, P284, DOI 10.1038/ng0395-284	1
Bennett-Baker PE, 2003, GENETICS, V165, P2055	1
Benyshek DC, 2006, AM J PHYS ANTHROPOL, V131, P120, DOI 10.1002/ajpa.20334	1
Bergametti F, 2005, AM J HUM GENET, V76, P42, DOI 10.1086/426952	1
Berrahmoune H, 2007, ANN HUM GENET, V71, P54, DOI 10.1111/j.1469-1809.2006.00298.x	1
Berthelot JM, 1997, THERAPIE, V52, P111	1
Bertin E, 1999, AM J PHYSIOL-ENDOC M, V277, PE11, DOI 10.1152/ajpendo.1999.277.1.E11	1
Bertin E, 2002, AM J PHYSIOL-REG I, V283, PR623, DOI 10.1152/ajpregu.00037.2002	1
BICKMORE WA, 1995, J CELL SCI, V108, P2801	1
Bilanges B, 1999, ONCOGENE, V18, P3979, DOI 10.1038/sj.onc.1202933	1
Bischof LJ, 2001, DIABETES, V50, P502, DOI 10.2337/diabetes.50.3.502	1
BISCHOFF FZ, 1995, HUM MOL GENET, V4, P395, DOI 10.1093/hmg/4.3.395	1
BjorkeMonsen AL, 1997, QJM-INT J MED, V90, P593, DOI 10.1093/qjmed/90.9.593	1
Blagosklonny MV, 2002, NATURE, V416, P373, DOI 10.1038/416373a	1
Blenkiron C, 2007, HUM MOL GENET, V16, PR106, DOI 10.1093/hmg/ddm056	1
BODMER JG, 1990, TISSUE ANTIGENS, V35, P1, DOI 10.1111/j.1399-0039.1990.tb01749.x	1
Bogdarina I, 2004, LIFE SCI, V74, P1407, DOI 10.1016/j.lfs.2003.08.017	1
Bonner-Weir S, 2000, J MOL ENDOCRINOL, V24, P297, DOI 10.1677/jme.0.0240297	1
Bornman DM, 2001, AM J PATHOL, V159, P831, DOI 10.1016/S0002-9440(10)61758-0	1
Bostom AG, 2000, CIRCULATION, V101, P2829, DOI 10.1161/01.CIR.101.24.2829	1
Bottiglieri T, 1996, NUTR REV, V54, P382, DOI 10.1111/j.1753-4887.1996.tb03851.x	1
Bouma G, 2005, CLIN EXP IMMUNOL, V141, P509, DOI 10.1111/j.1365-2249.2005.02865.x	1
Bouret SG, 2004, J NEUROSCI, V24, P2797, DOI 10.1523/JNEUROSCI.5369-03.2004	1
Bozzola E, 2005, J PEDIATR ENDOCR MET, V18, P63	1
Bramblett DE, 2000, ADV PHARMACOL, V47, P255	1
Bray D, 2001, NATURE, V412, P863, DOI 10.1038/35091132	1
Brissova M, 2002, J BIOL CHEM, V277, P11225, DOI 10.1074/jbc.M111272200	1
BROWN A, 1999, DIABETES S1, V48, P0	1
BROWN KW, 1992, CANCER GENET CYTOGEN, V58, P66, DOI 10.1016/0165-4608(92)90136-V	1
BUITING K, 1995, NAT GENET, V9, P395, DOI 10.1038/ng0495-395	1
Burdon T, 1999, CELLS TISSUES ORGANS, V165, P131, DOI 10.1159/000016693	1
Burke LW, 1996, AM J HUM GENET, V58, P777	1
CARON H, 1993, NAT GENET, V4, P187, DOI 10.1038/ng0693-187	1
CARON H, 1995, HUM MOL GENET, V4, P535, DOI 10.1093/hmg/4.4.535	1
Carrington DB, 1998, ENVIRON ST, V2, P55	1
CATTANACH BM, 1992, NAT GENET, V2, P270, DOI 10.1038/ng1292-270	1
CATTANACH BM, 1994, J INHERIT METAB DIS, V17, P403, DOI 10.1007/BF00711356	1
CHAILLET JR, 1991, GENOMICS, V11, P73	1
CHAN CTJ, 1993, J MED GENET, V30, P895, DOI 10.1136/jmg.30.11.895	1
CHANDLER LA, 1987, CELL, V50, P711, DOI 10.1016/0092-8674(87)90329-1	1
Chapman SC, 1999, J BIOL CHEM, V274, P18625, DOI 10.1074/jbc.274.26.18625	1
Chen M, 2004, ENDOCRINOLOGY, V145, P4094, DOI 10.1210/en.2004-0038	1
Cheng J M, 1994, PROG CLIN BIOL RES, V385, P43	1
CHENG JM, 1993, NAT GENET, V4, P191, DOI 10.1038/ng0693-191	1
Chiang PK, 1996, FASEB J, V10, P471, DOI 10.1096/fasebj.10.4.8647346	1
Chiang PK, 1998, PHARMACOL THERAPEUT, V77, P115, DOI 10.1016/S0163-7258(97)00089-2	1
Cho JH, 1998, MOL CELL BIOL, V18, P5712, DOI 10.1128/MCB.18.10.5712	1
CHRISTIAN SI, 1995, AM J HUM GENET, V57, P40	1
Clayton D.A., 1996, DNA REPLICATION EUKA, V0, P0	1
CLAYTONSMITH J, 1992, J MED GENET, V29, P412, DOI 10.1136/jmg.29.6.412	1
Constancia M, 2002, NATURE, V417, P945, DOI 10.1038/nature00819	1
Cooper MA, 2001, EUR J IMMUNOL, V31, P792, DOI 10.1002/1521-4141(200103)31:33.0.CO;2-U	1
Coppack SW, 2001, P NUTR SOC, V60, P349, DOI 10.1079/PNS2001110	1
Corominola H, 2001, DIABETES, V50, P2822, DOI 10.2337/diabetes.50.12.2822	1
Costello JF, 2000, NAT GENET, V24, P132, DOI 10.1038/72785	1
CYRULNIK B, 2000, POCHES ODILE JACOB, V0, P0	1
Dabelea D, 2000, DIABETES, V49, P2208, DOI 10.2337/diabetes.49.12.2208	1
DAlessio DA, 2005, CURR OPIN CLIN NUTR, V8, P428, DOI 10.1097/01.mco.0000172584.32632.b0	1
DAVIES JL, 1994, NATURE, V371, P130, DOI 10.1038/371130a0	1
DAVIES SM, 1994, CANCER RES, V54, P2560	1
Desai M, 1997, AM J PHYSIOL-GASTR L, V273, PG899, DOI 10.1152/ajpgi.1997.273.4.G899	1
DESOUZA AT, 1995, NAT GENET, V11, P447, DOI 10.1038/ng1295-447	1
DITTRICH B, 1992, HUM GENET, V90, P313	1
Dong CM, 2002, J NUTR, V132, P2406S, DOI 10.1093/jn/132.8.2406S	1
Drake AJ, 2004, J ENDOCRINOL, V180, P1, DOI 10.1677/joe.0.1800001	1
DRISCOLL DJ, 1992, GENOMICS, V13, P917, DOI 10.1016/0888-7543(92)90001-9	1
DROUIN R, 1994, ADV HUM GENET, V22, P47	1
Ducluzeau PH, 2001, DIABETES, V50, P1134, DOI 10.2337/diabetes.50.5.1134	1
DUNN RI, 2001, PEDIAT RES S, V50, P0	1
Ebert DH, 1999, DIABETES, V48, P543, DOI 10.2337/diabetes.48.3.543	1
Eckel RH, 2005, LANCET, V365, P1415, DOI 10.1016/S0140-6736(05)66378-7	1
Edlund H, 2002, NAT REV GENET, V3, P524, DOI 10.1038/nrg841	1
Eriksson JG, 2001, BRIT MED J, V322, P949, DOI 10.1136/bmj.322.7292.949	1
Feil R, 1997, AM J HUM GENET, V61, P1213, DOI 10.1086/301655	1
Feinberg AP, 1999, CANCER RES, V59, P0	1
FERNANDEZVINA M, 1993, TISSUE ANTIGENS, V41, P57, DOI 10.1111/j.1399-0039.1993.tb01980.x	1
Fisher JS, 2004, TOXICOLOGY, V205, P33, DOI 10.1016/j.tox.2004.06.035	1
Fitzpatrick DR, 1999, J IMMUNOL, V162, P5053	1
Fonseca V, 2000, METABOLISM, V49, P736, DOI 10.1053/meta.2000.6256	1
Frigeri C, 2004, DIABETES, V53, P1754, DOI 10.2337/diabetes.53.7.1754	1
Fuks F, 2000, NAT GENET, V24, P88, DOI 10.1038/71750	1
Fuso A, 2005, MOL CELL NEUROSCI, V28, P195, DOI 10.1016/j.mcn.2004.09.007	1
Gannon M, 2001, DEV BIOL, V238, P185, DOI 10.1006/dbio.2001.0359	1
GARCIAPACHECO JM, 1992, TISSUE ANTIGENS, V40, P145, DOI 10.1111/j.1399-0039.1992.tb02107.x	1
Gardner DS, 1998, P NUTR SOC, V57, P235, DOI 10.1079/PNS19980037	1
Gardner RJ, 1998, CLIN GENET, V54, P522	1
Gardner RJ, 2000, HUM MOL GENET, V9, P589, DOI 10.1093/hmg/9.4.589	1
Garofano A, 1997, DIABETOLOGIA, V40, P1231, DOI 10.1007/s001250050812	1
Godfrey KM, 2000, AM J CLIN NUTR, V71, P1344S, DOI 10.1093/ajcn/71.5.1344s	1
Goldfine ID, 1999, ANN NY ACAD SCI, V892, P204, DOI 10.1111/j.1749-6632.1999.tb07797.x	1
Grzeskowiak R, 2000, J BIOL CHEM, V275, P30037, DOI 10.1074/jbc.M000984200	1
Hales CN, 2001, BRIT MED BULL, V60, P5, DOI 10.1093/bmb/60.1.5	1
Halminen M, 1996, EUR J CLIN INVEST, V26, P847, DOI 10.1111/j.1365-2362.1996.tb02128.x	1
Hara K, 2000, BIOCHEM BIOPH RES CO, V271, P212, DOI 10.1006/bbrc.2000.2605	1
HASHIMOTO L, 1994, NATURE, V371, P161, DOI 10.1038/371161a0	1
HOLLIDAY R, 1987, SCIENCE, V238, P163, DOI 10.1126/science.3310230	1
Horike S, 2000, HUM MOL GENET, V9, P2075, DOI 10.1093/hmg/9.14.2075	1
Huang HS, 1995, HUM IMMUNOL, V44, P210, DOI 10.1016/0198-8859(95)00108-5	1
Huang XD, 2000, J CLIN ENDOCR METAB, V85, P1584, DOI 10.1210/jc.85.4.1584	1
Hultberg B, 1997, SCAND J CLIN LAB INV, V57, P595, DOI 10.3109/00365519709055282	1
Hurst LD, 1997, TRENDS GENET, V13, P436, DOI 10.1016/S0168-9525(97)01273-0	1
Hutton JC, 2003, P NATL ACAD SCI USA, V100, P8626, DOI 10.1073/pnas.1633447100	1
Inagaki H, 1997, J INTERF CYTOK RES, V17, P263, DOI 10.1089/jir.1997.17.263	1
Issa JPJ, 2001, CANCER RES, V61, P3573	1
Jackson CD, 1997, J NUTR, V127, PS834, DOI 10.1093/jn/127.5.834S	1
Jacobs RL, 1998, DIABETES, V47, P1967, DOI 10.2337/diabetes.47.12.1967	1
James SJ, 1997, CARCINOGENESIS, V18, P287, DOI 10.1093/carcin/18.2.287	1
JONES PA, 1990, P NATL ACAD SCI USA, V87, P6117, DOI 10.1073/pnas.87.16.6117	1
Jun HS, 2002, CELL MOL LIFE SCI, V59, P1892, DOI 10.1007/PL00012512	1
Kamiya M, 2000, HUM MOL GENET, V9, P453, DOI 10.1093/hmg/9.3.453	1
Kas K, 1998, J BIOL CHEM, V273, P23026, DOI 10.1074/jbc.273.36.23026	1
KENNEDY GC, 1995, NAT GENET, V9, P293, DOI 10.1038/ng0395-293	1
KOSTYU DD, 1989, METABOLIC BASIS INHE, V0, P225	1
Kugoh H, 1999, DNA RES, V6, P165, DOI 10.1093/dnares/6.3.165	1
Lee HK, 1998, DIABETES RES CLIN PR, V42, P161, DOI 10.1016/S0168-8227(98)00110-7	1
LEE TD, 1990, TISSUE ANTIGENS, V35, P64, DOI 10.1111/j.1399-0039.1990.tb01758.x	1
Liblau RS, 2002, IMMUNITY, V17, P1, DOI 10.1016/S1074-7613(02)00338-2	1
Lieberman SM, 2003, P NATL ACAD SCI USA, V100, P8384, DOI 10.1073/pnas.0932778100	1
LUCASSEN AM, 1995, HUM MOL GENET, V4, P501, DOI 10.1093/hmg/4.4.501	1
Macfarlane WM, 1999, J BIOL CHEM, V274, P1011, DOI 10.1074/jbc.274.2.1011	1
Maclaren N, 1988, AUTOIMMUNITY, V1, P197, DOI 10.3109/08916938808997164	1
Martin CC, 2001, J BIOL CHEM, V276, P25197, DOI 10.1074/jbc.M101549200	1
Martin CC, 2003, BIOCHEM J, V371, P675, DOI 10.1042/BJ20021585	1
MATSUMOTO C, 1994, DIABETOLOGIA, V37, P210, DOI 10.1007/s001250050095	1
MCGINNIS RE, 1995, DIABETES, V44, P1296, DOI 10.2337/diabetes.44.11.1296	1
MCGINNIS RE, 1995, NAT GENET, V10, P378, DOI 10.1038/ng0895-378	1
McKinnon CM, 2001, DIABETOLOGIA, V44, P1203, DOI 10.1007/s001250100628	1
Notkins AL, 2002, J BIOL CHEM, V277, P43545, DOI 10.1074/jbc.R200012200	1
Ohneda K, 2000, MOL CELL BIOL, V20, P900, DOI 10.1128/MCB.20.3.900-911.2000	1
Orlando V, 2000, TRENDS BIOCHEM SCI, V25, P99, DOI 10.1016/S0968-0004(99)01535-2	1
OWERBACH D, 1993, DIABETES, V42, P1708, DOI 10.2337/diabetes.42.12.1708	1
Owerbach D, 1996, DIABETES, V45, P544, DOI 10.2337/diabetes.45.5.544	1
Petrolonis AJ, 2004, J BIOL CHEM, V279, P13976, DOI 10.1074/jbc.M307756200	1
POLYCHRONAKOS C, 1995, DEV GENET, V17, P253, DOI 10.1002/dvg.1020170310	1
Pugliese A, 1997, NAT GENET, V15, P293, DOI 10.1038/ng0397-293	1
PUWERS C, 1993, AM J HUM GENET, V53, P953	1
Qiu Y, 2002, MOL CELL BIOL, V22, P412, DOI 10.1128/MCB.22.2.412-420.2002	1
Rafiq I, 2000, J BIOL CHEM, V275, P15977, DOI 10.1074/jbc.275.21.15977	1
RAZIN A, 1994, CELL, V77, P473, DOI 10.1016/0092-8674(94)90208-9	1
SILVA AJ, 1988, CELL, V54, P145, DOI 10.1016/0092-8674(88)90546-6	1
SPIELMAN RS, 1993, AM J HUM GENET, V52, P506	1
SULLIVAN KE, 1987, IMMUNOL TODAY, V8, P289, DOI 10.1016/0167-5699(87)90013-2	1
TATE PH, 1993, CURR OPIN GENET DEV, V3, P226, DOI 10.1016/0959-437X(93)90027-M	1
THOMSON G, 1988, AM J HUM GENET, V43, P799	1
TODD JA, 1987, NATURE, V329, P599, DOI 10.1038/329599a0	1
TODD JA, 1995, P NATL ACAD SCI USA, V92, P8560, DOI 10.1073/pnas.92.19.8560	1
TOYODA H, 1989, DIS MARKERS, V7, P215	1
Vafiadis P, 1997, NAT GENET, V15, P289, DOI 10.1038/ng0397-289	1
Aavik E, 2015, EUR HEART J, V36, P993, DOI 10.1093/eurheartj/ehu437	2
Abbas S, 2013, J BIOMED SCI, V20, P0, DOI 10.1186/1423-0127-20-80	2
Abu Seman N, 2015, CLIN EPIGENETICS, V7, P0, DOI 10.1186/s13148-015-0049-5	2
Abu-Farha M, 2013, PLOS ONE, V8, P0, DOI 10.1371/journal.pone.0075342	2
Acosta JR, 2016, DIABETOLOGIA, V59, P560, DOI 10.1007/s00125-015-3810-6	2
Afshin A, 2017, NEW ENGL J MED, V377, P13, DOI 10.1056/NEJMoa1614362	2
Agarwal P, 2018, CRIT REV CL LAB SCI, V55, P71, DOI 10.1080/10408363.2017.1422109	2
Agarwala V, 2013, NAT GENET, V45, P1418, DOI 10.1038/ng.2804	2
Aguet F, 2017, NATURE, V550, P204, DOI 10.1038/nature24277	2
Ahn JH, 2018, NAT COMMUN, V9, P0, DOI 10.1038/s41467-018-03556-7	2
Akinci E, 2012, BIOCHEM J, V442, P539, DOI 10.1042/BJ20111678	2
Alexander J, 2018, PLOS ONE, V13, P0, DOI 10.1371/journal.pone.0190698	2
Ali MM, 2022, EPIGENETICS-US, V17, P93, DOI 10.1080/15592294.2021.1876285	2
Alicic RZ, 2017, CLIN J AM SOC NEPHRO, V12, P2032, DOI 10.2215/CJN.11491116	2
Alisch RS, 2012, GENOME RES, V22, P623, DOI 10.1101/gr.125187.111	2
Amer Diabet Assoc, 2021, DIABETES CARE, V44, PS15, DOI 10.2337/dc21-S002	2
American Diabetes Association, 2015, DIABETES CARE, V38 Suppl, PS8, DOI 10.2337/dc15-S005	2
An HY, 2016, J ENDOCRINOL, V228, PR97, DOI 10.1530/JOE-15-0447	2
Antoun E, 2020, PLOS MED, V17, P0, DOI 10.1371/journal.pmed.1003229	2
Ara AI, 2008, HEPATOLOGY, V47, P1655, DOI 10.1002/hep.22231	2
Aran D, 2013, GENOME BIOL, V14, P0, DOI 10.1186/gb-2013-14-3-r21	2
Arce-Cerezo A, 2015, SCI REP-UK, V5, P0, DOI 10.1038/srep14487	2
Arcinas C, 2019, NAT METAB, V1, P688, DOI 10.1038/s42255-019-0078-z	2
Ardlie KG, 2015, SCIENCE, V348, P648, DOI 10.1126/science.1262110	2
Argos Maria, 2015, CURR ENVIRON HEALTH REP, V2, P137, DOI 10.1007/s40572-015-0052-1	2
Arima T, 2000, GENOMICS, V67, P248, DOI 10.1006/geno.2000.6266	2
Arnaud Philippe, 2005, BIRTH DEFECTS RES C EMBRYO TODAY, V75, P81, DOI 10.1002/bdrc.20039	2
Arner P, 2015, CLIN EPIGENETICS, V7, P0, DOI 10.1186/s13148-015-0126-9	2
Arnes L, 2015, TRENDS GENET, V31, P290, DOI 10.1016/j.tig.2015.02.008	2
Arpon A, 2018, NUTRIENTS, V10, P0, DOI 10.3390/nu10010015	2
Ashcroft FM, 2012, CELL, V148, P1160, DOI 10.1016/j.cell.2012.02.010	2
Assmann TS, 2020, J CELL MOL MED, V24, P2956, DOI 10.1111/jcmm.14920	2
Avrahami D, 2012, SEMIN CELL DEV BIOL, V23, P693, DOI 10.1016/j.semcdb.2012.06.002	2
Azuara V, 2006, NAT CELL BIOL, V8, P532, DOI 10.1038/ncb1403	2
Baccarelli A, 2009, AM J RESP CRIT CARE, V179, P572, DOI 10.1164/rccm.200807-1097OC	2
Bachman KE, 2003, CANCER CELL, V3, P89, DOI 10.1016/S1535-6108(02)00234-9	2
Bakos HW, 2011, INT J ANDROL, V34, P402, DOI 10.1111/j.1365-2605.2010.01092.x	2
Balakrishnan A, 2018, LAB INVEST, V98, P1143, DOI 10.1038/s41374-018-0079-7	2
Banister CE, 2011, EPIGENETICS-US, V6, P920, DOI 10.4161/epi.6.7.16079	2
Bannister AJ, 2011, CELL RES, V21, P381, DOI 10.1038/cr.2011.22	2
Barbeira AN, 2018, NAT COMMUN, V9, P0, DOI 10.1038/s41467-018-03621-1	2
Barker DJP, 2007, J INTERN MED, V261, P412, DOI 10.1111/j.1365-2796.2007.01809.x	2
Baroukh N, 2007, J BIOL CHEM, V282, P19575, DOI 10.1074/jbc.M611841200	2
Barouki R, 2012, ENVIRON HEALTH-GLOB, V11, P0, DOI 10.1186/1476-069X-11-42	2
Barrera D, 2007, J STEROID BIOCHEM, V103, P529, DOI 10.1016/j.jsbmb.2006.12.097	2
Barrera D, 2008, REPROD BIOL ENDOCRIN, V6, P0, DOI 10.1186/1477-7827-6-3	2
Barreto G, 2007, NATURE, V445, P671, DOI 10.1038/nature05515	2
Barrett JC, 2009, NAT GENET, V41, P703, DOI 10.1038/ng.381	2
Baylin SB, 2011, NAT REV CANCER, V11, P726, DOI 10.1038/nrc3130	2
Beckmann JS, 2007, NAT REV GENET, V8, P639, DOI 10.1038/nrg2149	2
Beer NL, 2009, HUM MOL GENET, V18, P4081, DOI 10.1093/hmg/ddp357	2
Bell JT, 2011, GENOME BIOL, V12, P0, DOI 10.1186/gb-2011-12-1-r10	2
Benyshek DC, 2006, DIABETOLOGIA, V49, P1117, DOI 10.1007/s00125-006-0196-5	2
Bernardo AS, 2008, MOL CELL ENDOCRINOL, V294, P1, DOI 10.1016/j.mce.2008.07.006	2
Bernstein BE, 2005, CELL, V120, P169, DOI 10.1016/j.cell.2005.01.001	2
Bettens K, 2013, LANCET NEUROL, V12, P92, DOI 10.1016/S1474-4422(12)70259-4	2
Beyer S, 2008, J BIOL CHEM, V283, P36542, DOI 10.1074/jbc.M804578200	2
Bibikova M, 2009, EPIGENOMICS-UK, V1, P177, DOI 10.2217/EPI.09.14	2
Birney E, 2007, NATURE, V447, P799, DOI 10.1038/nature05874	2
Bjornsson HT, 2004, TRENDS GENET, V20, P350, DOI 10.1016/j.tig.2004.06.009	2
Bjornsson HT, 2008, JAMA-J AM MED ASSOC, V299, P2877, DOI 10.1001/jama.299.24.2877	2
Blewitt ME, 2006, PLOS GENET, V2, P399, DOI 10.1371/journal.pgen.0020049	2
Bodnar LM, 2007, J CLIN ENDOCR METAB, V92, P3517, DOI 10.1210/jc.2007-0718	2
Boney CM, 2005, PEDIATRICS, V115, PE290, DOI 10.1542/peds.2004-1808	2
Bostrom P, 2012, NATURE, V481, P463, DOI 10.1038/nature10777	2
Boyle AP, 2012, GENOME RES, V22, P1790, DOI 10.1101/gr.137323.112	2
Bredfeldt TG, 2010, MOL ENDOCRINOL, V24, P993, DOI 10.1210/me.2009-0438	2
Breitling LP, 2011, AM J HUM GENET, V88, P450, DOI 10.1016/j.ajhg.2011.03.003	2
Bressler J, 2010, PLOS ONE, V5, P0, DOI 10.1371/journal.pone.0010521	2
Breton CV, 2009, AM J RESP CRIT CARE, V180, P462, DOI 10.1164/rccm.200901-0135OC	2
Brouwers MM, 2006, HUM REPROD, V21, P666, DOI 10.1093/humrep/dei398	2
Brown R, 2002, TRENDS MOL MED, V8, PS43, DOI 10.1016/S1471-4914(02)02314-6	2
Brunner AL, 2009, GENOME RES, V19, P1044, DOI 10.1101/gr.088773.108	2
Buiting K, 2010, AM J MED GENET C, V154C, P365, DOI 10.1002/ajmg.c.30273	2
Burdge GC, 2008, BRIT J NUTR, V99, P540, DOI 10.1017/S0007114507815819	2
Burton PR, 2007, NATURE, V447, P661, DOI 10.1038/nature05911	2
Cabili MN, 2011, GENE DEV, V25, P1915, DOI 10.1101/gad.17446611	2
Calafat AM, 2008, ENVIRON HEALTH PERSP, V116, P39, DOI 10.1289/ehp.10753	2
Calvanese V, 2008, PLOS ONE, V3, P0, DOI 10.1371/journal.pone.0003294	2
Calvanese V, 2009, AGEING RES REV, V8, P268, DOI 10.1016/j.arr.2009.03.004	2
Campion J, 2010, PROG MOL BIOL TRANSL, V94, P291, DOI 10.1016/S1877-1173(10)94011-8	2
Carlsson E, 2005, DIABETES, V54, P3015, DOI 10.2337/diabetes.54.10.3015	2
Carwile JL, 2011, ENVIRON RES, V111, P825, DOI 10.1016/j.envres.2011.05.014	2
Cebola I, 2015, NAT CELL BIOL, V17, P615, DOI 10.1038/ncb3160	2
Chaddha Vandana, 2004, SEMIN FETAL NEONATAL MED, V9, P357, DOI 10.1016/j.siny.2004.03.006	2
Chavey A, 2014, DIABETES METAB, V40, P323, DOI 10.1016/j.diabet.2014.02.003	2
Chen HA, 2009, GENE DEV, V23, P975, DOI 10.1101/gad.1742509	2
Chen JH, 2009, PLOS ONE, V4, P0, DOI 10.1371/journal.pone.0004950	2
Chen P, 2014, DIABETES, V63, P2551, DOI 10.2337/db13-1815	2
Chia N, 2011, EPIGENETICS-US, V6, P853, DOI 10.4161/epi.6.7.16461	2
Chiang EPI, 2009, J CLIN ENDOCR METAB, V94, P1017, DOI 10.1210/jc.2008-2038	2
Ching TT, 2005, NAT GENET, V37, P645, DOI 10.1038/ng1563	2
Christensen DP, 2011, MOL MED, V17, P378, DOI 10.2119/molmed.2011.00021	2
Chuang JC, 2007, PEDIATR RES, V61, P24R, DOI 10.1203/pdr.0b013e3180457684	2
Chung I, 2007, J BIOL CHEM, V282, P8704, DOI 10.1074/jbc.M608894200	2
Claussnitzer M, 2014, CELL, V156, P343, DOI 10.1016/j.cell.2013.10.058	2
Cohen DE, 2011, NAT REV GENET, V12, P243, DOI 10.1038/nrg2938	2
Cohen HY, 2004, SCIENCE, V305, P390, DOI 10.1126/science.1099196	2
Collombat P, 2009, CELL, V138, P449, DOI 10.1016/j.cell.2009.05.035	2
Cooney CA, 2002, J NUTR, V132, P0	2
Crider KS, 2012, ADV NUTR, V3, P21, DOI 10.3945/an.111.000992	2
Del Guerra S, 2005, DIABETES, V54, P727, DOI 10.2337/diabetes.54.3.727	2
Desai M, 2013, CURR DIABETES REP, V13, P27, DOI 10.1007/s11892-012-0344-x	2
Dhawan S, 2011, DEV CELL, V20, P419, DOI 10.1016/j.devcel.2011.03.012	2
Dina C, 2007, NAT GENET, V39, P724, DOI 10.1038/ng2048	2
Dobosy JR, 2008, PROSTATE, V68, P1187, DOI 10.1002/pros.20782	2
Dodds L, 2008, CLIN CHEM, V54, P326, DOI 10.1373/clinchem.2007.097469	2
Doi A, 2009, NAT GENET, V41, P1350, DOI 10.1038/ng.471	2
Dolinoy DC, 2008, ENVIRON MOL MUTAGEN, V49, P4, DOI 10.1002/em.20366	2
Down TA, 2008, NAT BIOTECHNOL, V26, P779, DOI 10.1038/nbt1414	2
Druesne-Pecollo N, 2007, BIOCHEM BIOPH RES CO, V354, P140, DOI 10.1016/j.bbrc.2006.12.158	2
Du Plessis SS, 2010, NAT REV UROL, V7, P153, DOI 10.1038/nrurol.2010.6	2
Ehrich M, 2005, P NATL ACAD SCI USA, V102, P15785, DOI 10.1073/pnas.0507816102	2
Eizirik DL, 2008, ENDOCR REV, V29, P42, DOI 10.1210/er.2007-0015	2
El Ouaamari A, 2008, DIABETES, V57, P2708, DOI 10.2337/db07-1614	2
Elahi MM, 2009, BRIT J NUTR, V102, P514, DOI 10.1017/S000711450820749X	2
Esguerra JLS, 2011, PLOS ONE, V6, P0, DOI 10.1371/journal.pone.0018613	2
Evans KN, 2004, J SOC GYNECOL INVEST, V11, P263, DOI 10.1016/j.jsgi.2004.02.002	2
Evans KN, 2006, BIOL REPROD, V75, P816, DOI 10.1095/biolreprod.106.054056	2
Feil R, 2006, MUTAT RES-FUND MOL M, V600, P46, DOI 10.1016/j.mrfmmm.2006.05.029	2
Feinberg AP, 2006, NAT REV GENET, V7, P21, DOI 10.1038/nrg1748	2
Feltus FA, 2003, P NATL ACAD SCI USA, V100, P12253, DOI 10.1073/pnas.2037852100	2
Fernandez-Twinn DS, 2005, AM J PHYSIOL-REG I, V288, PR368, DOI 10.1152/ajpregu.00206.2004	2
Fernandez-Twinn DS, 2006, PHYSIOL BEHAV, V88, P234, DOI 10.1016/j.physbeh.2006.05.039	2
Fex M, 2007, DIABETOLOGIA, V50, P74, DOI 10.1007/s00125-006-0464-4	2
Flanagan JM, 2006, AM J HUM GENET, V79, P67, DOI 10.1086/504729	2
Floess S, 2007, PLOS BIOL, V5, P169, DOI 10.1371/journal.pbio.0050038	2
Florez JC, 2004, DIABETES, V53, P1360, DOI 10.2337/diabetes.53.5.1360	2
Fraga MF, 2009, CURR OPIN IMMUNOL, V21, P446, DOI 10.1016/j.coi.2009.04.003	2
Francis J, 2005, J BIOL CHEM, V280, P36244, DOI 10.1074/jbc.M505741200	2
Frayling TM, 2008, DIABETOLOGIA, V51, P1757, DOI 10.1007/s00125-008-1114-9	2
Friedman RC, 2009, GENOME RES, V19, P92, DOI 10.1101/gr.082701.108	2
Friso S, 2005, CURR DRUG METAB, V6, P37, DOI 10.2174/1389200052997339	2
Friso S, 2008, ATHEROSCLEROSIS, V199, P323, DOI 10.1016/j.atherosclerosis.2007.11.029	2
Fujiki K, 2009, BMC BIOL, V7, P0, DOI 10.1186/1741-7007-7-38	2
Garg M, 2006, AM J PHYSIOL-ENDOC M, V290, PE1218, DOI 10.1152/ajpendo.00474.2005	2
Gerken T, 2007, SCIENCE, V318, P1469, DOI 10.1126/science.1151710	2
Gill-Randall R, 2004, DIABETOLOGIA, V47, P1354, DOI 10.1007/s00125-004-1464-x	2
Giussani DA, 2007, J PHYSIOL-LONDON, V585, P911, DOI 10.1113/jphysiol.2007.141572	2
Glass JL, 2007, NUCLEIC ACIDS RES, V35, P6798, DOI 10.1093/nar/gkm489	2
Gloyn AL, 2004, NEW ENGL J MED, V350, P1838, DOI 10.1056/NEJMoa032922	2
Gluckman PD, 2005, P ROY SOC B-BIOL SCI, V272, P671, DOI 10.1098/rspb.2004.3001	2
Gluckman PD, 2005, TRENDS ECOL EVOL, V20, P527, DOI 10.1016/j.tree.2005.08.001	2
Gluckman PD, 2006, TRENDS ENDOCRIN MET, V17, P7, DOI 10.1016/j.tem.2005.11.006	2
Gluckman PD, 2009, LANCET, V373, P1654, DOI 10.1016/S0140-6736(09)60234-8	2
Gluckman Peter D, 2004, SEMIN FETAL NEONATAL MED, V9, P419, DOI 10.1016/j.siny.2004.03.001	2
Goldberg AD, 2007, CELL, V128, P635, DOI 10.1016/j.cell.2007.02.006	2
Gopalakrishnan S, 2008, MUTAT RES-FUND MOL M, V647, P30, DOI 10.1016/j.mrfmmm.2008.08.006	2
Gudmundsson J, 2007, NAT GENET, V39, P977, DOI 10.1038/ng2062	2
Helgadottir A, 2007, SCIENCE, V316, P1491, DOI 10.1126/science.1142842	2
Hertel JK, 2011, DIABETES, V60, P1637, DOI 10.2337/db10-1340	2
Hillier TA, 2007, DIABETES CARE, V30, P2287, DOI 10.2337/dc06-2361	2
Holick CN, 2007, CANCER EPIDEM BIOMAR, V16, P1990, DOI 10.1158/1055-9965.EPI-07-0487	2
Holmkvist J, 2006, DIABETOLOGIA, V49, P2882, DOI 10.1007/s00125-006-0450-x	2
Howie GJ, 2009, J PHYSIOL-LONDON, V587, P905, DOI 10.1113/jphysiol.2008.163477	2
Ihnat MA, 2007, DIABETOLOGIA, V50, P1523, DOI 10.1007/s00125-007-0684-2	2
Inagaki T, 2009, GENES CELLS, V14, P991, DOI 10.1111/j.1365-2443.2009.01326.x	2
Ingrosso D, 2003, LANCET, V361, P1693, DOI 10.1016/S0140-6736(03)13372-7	2
Jablonka E, 2002, ANN NY ACAD SCI, V981, P82	2
Jablonka E, 2005, EVOLUTION 4 DIMENSIO, V0, P0	2
Jennings CE, 2005, J MOL ENDOCRINOL, V34, P859, DOI 10.1677/jme.1.01760	2
Junien C, 2007, OBES REV, V8, P487, DOI 10.1111/j.1467-789X.2007.00371.x	2
Kelley DE, 2002, DIABETES, V51, P2944, DOI 10.2337/diabetes.51.10.2944	2
Khan I, 2004, CIRCULATION, V110, P1097, DOI 10.1161/01.CIR.0000139843.05436.A0	2
Kirk SL, 2009, PLOS ONE, V4, P0, DOI 10.1371/journal.pone.0005870	2
Kral JG, 2006, PEDIATRICS, V118, PE1644, DOI 10.1542/peds.2006-1379	2
Lauridsen AL, 2005, CALCIFIED TISSUE INT, V77, P15, DOI 10.1007/s00223-004-0227-5	2
Lewin J, 2004, BIOINFORMATICS, V20, P3005, DOI 10.1093/bioinformatics/bth346	2
Lister AM, 2004, PHILOS T R SOC B, V359, P221, DOI 10.1098/rstb.2003.1436	2
Loos RJF, 2008, NAT GENET, V40, P768, DOI 10.1038/ng.140	2
Lopez ER, 2004, EUR J ENDOCRINOL, V151, P193, DOI 10.1530/eje.0.1510193	2
Lopez ER, 2004, J STEROID BIOCHEM, V89-90, P155, DOI 10.1016/j.jsbmb.2004.03.095	2
Lund G, 2004, J BIOL CHEM, V279, P29147, DOI 10.1074/jbc.M403618200	2
Lyssenko V, 2005, DIABETES, V54, P166, DOI 10.2337/diabetes.54.1.166	2
Lyssenko V, 2005, PLOS MED, V2, P1299, DOI 10.1371/journal.pmed.0020345	2
Lyssenko V, 2007, J CLIN INVEST, V117, P2155, DOI 10.1172/JCI30706	2
Maier S, 2002, J NUTR, V132, P2440S, DOI 10.1093/jn/132.8.2440S	2
McCurdy CE, 2009, J CLIN INVEST, V119, P323, DOI 10.1172/JCI32661	2
McPherson R, 2007, SCIENCE, V316, P1488, DOI 10.1126/science.1142447	2
Mehedint MG, 2010, P NATL ACAD SCI USA, V107, P12834, DOI 10.1073/pnas.0914328107	2
Mootha VK, 2003, NAT GENET, V34, P267, DOI 10.1038/ng1180	2
Morino K, 2006, DIABETES, V55, PS9, DOI 10.2337/db06-S002	2
Murgatroyd C, 2009, NAT NEUROSCI, V12, P1559, DOI 10.1038/nn.2436	2
Mutskov V, 2007, STEM CELLS, V25, P3223, DOI 10.1634/stemcells.2007-0325	2
Niemitz EL, 2004, AM J HUM GENET, V74, P599, DOI 10.1086/382897	2
Oak SA, 2006, AM J PHYSIOL-ENDOC M, V290, PE1321, DOI 10.1152/ajpendo.00437.2005	2
Oken E, 2007, AM J OBSTET GYNECOL, V196, P0, DOI 10.1016/j.ajog.2006.11.027	2
Ozanne SE, 2004, SEMIN PERINATOL, V28, P81, DOI 10.1053/j.semperi.2003.10.015	2
Painter RC, 2005, REPROD TOXICOL, V20, P345, DOI 10.1016/j.reprotox.2005.04.005	2
Patel A, 2008, NEW ENGL J MED, V358, P2560, DOI 10.1056/NEJMoa0802987	2
Patti ME, 2003, P NATL ACAD SCI USA, V100, P8466, DOI 10.1073/pnas.1032913100	2
Pearson ER, 2006, NEW ENGL J MED, V355, P467, DOI 10.1056/NEJMoa061759	2
Pearson ER, 2007, DIABETES, V56, P2178, DOI 10.2337/db07-0440	2
Peaston AE, 2006, MAMM GENOME, V17, P365, DOI 10.1007/s00335-005-0180-2	2
Petersen KF, 2003, SCIENCE, V300, P1140, DOI 10.1126/science.1082889	2
Petersen KF, 2004, NEW ENGL J MED, V350, P664, DOI 10.1056/NEJMoa031314	2
Peterson CL, 2004, CURR BIOL, V14, PR546, DOI 10.1016/j.cub.2004.07.007	2
Pinto S, 2004, SCIENCE, V304, P110, DOI 10.1126/science.1089459	2
Polansky JK, 2008, EUR J IMMUNOL, V38, P1654, DOI 10.1002/eji.200838105	2
Prentice AM, 2005, ARCH DIS CHILD, V90, P429, DOI 10.1136/adc.2004.059030	2
Rankinen T, 2006, OBESITY, V14, P529, DOI 10.1038/oby.2006.71	2
Ronn T, 2009, PLOS ONE, V4, P0, DOI 10.1371/journal.pone.0004793	2
Sandhu MS, 2007, NAT GENET, V39, P951, DOI 10.1038/ng2067	2
Sandovici I, 2005, HUM MOL GENET, V14, P2135, DOI 10.1093/hmg/ddi218	2
Santos-Rosa H, 2005, EUR J CANCER, V41, P2381, DOI 10.1016/j.ejca.2005.08.010	2
Song F, 2005, P NATL ACAD SCI USA, V102, P3336, DOI 10.1073/pnas.0408436102	2
Suter CM, 2004, NAT GENET, V36, P497, DOI 10.1038/ng1342	2
Tarry-Adkins JL, 2008, FASEB J, V22, P2037, DOI 10.1096/fj.07-099523	2
Tarry-Adkins JL, 2009, FASEB J, V23, P1521, DOI 10.1096/fj.08-122796	2
Turner BM, 2009, PHILOS T R SOC B, V364, P3403, DOI 10.1098/rstb.2009.0125	2
Vaissiere T, 2008, MUTAT RES-REV MUTAT, V659, P40, DOI 10.1016/j.mrrev.2008.02.004	2
Weber M, 2007, NAT GENET, V39, P457, DOI 10.1038/ng1990	2
Ackermann AM, 2016, MOL METAB, V5, P233, DOI 10.1016/j.molmet.2016.01.002	3
Agha G, 2019, CIRCULATION, V140, P645, DOI 10.1161/CIRCULATIONAHA.118.039357	3
Alam F, 2016, CURR PHARM DESIGN, V22, P4398, DOI 10.2174/1381612822666160527111152	3
Albao DS, 2019, HUM MOL GENET, V28, P4209, DOI 10.1093/hmg/ddz262	3
Alejandro EU, 2014, J CLIN INVEST, V124, P4395, DOI 10.1172/JCI74237	3
Alejandro EU, 2014, J CLIN INVEST, V124, P4395, DOI 10.1172/JCI74237	3
Alibegovic AC, 2010, AM J PHYSIOL-ENDOC M, V299, PE752, DOI 10.1152/ajpendo.00590.2009	3
Almen MS, 2014, GENE, V548, P61, DOI 10.1016/j.gene.2014.07.009	3
Almen MS, 2014, GENE, V548, P61, DOI 10.1016/j.gene.2014.07.009	3
Anway MD, 2006, ENDOCRINOLOGY, V147, P5515, DOI 10.1210/en.2006-0640	3
Arpon A, 2016, J PHYSIOL BIOCHEM, V73, P445, DOI 10.1007/s13105-017-0552-6	3
Barrett JC, 2005, BIOINFORMATICS, V21, P263, DOI 10.1093/bioinformatics/bth457	3
Bartel DP, 2009, CELL, V136, P215, DOI 10.1016/j.cell.2009.01.002	3
Baumeier C, 2017, DIABETES, V66, P25, DOI 10.2337/db15-1716	3
Bechtel W, 2010, NAT MED, V16, P544, DOI 10.1038/nm.2135	3
Bedford MT, 2009, MOL CELL, V33, P1, DOI 10.1016/j.molcel.2008.12.013	3
Bell JT, 2011, TRENDS GENET, V27, P116, DOI 10.1016/j.tig.2010.12.005	3
Benner C, 2014, BMC GENOMICS, V15, P0, DOI 10.1186/1471-2164-15-620	3
Berdasco M, 2019, NAT REV GENET, V20, P109, DOI 10.1038/s41576-018-0074-2	3
Bernstein BE, 2006, CELL, V125, P315, DOI 10.1016/j.cell.2006.02.041	3
Bhandare R, 2010, GENOME RES, V20, P428, DOI 10.1101/gr.102038.109	3
Bianco-Miotto T, 2017, J DEV ORIG HLTH DIS, V8, P513, DOI 10.1017/S2040174417000733	3
Blondeau B, 2002, DIABETOLOGIA, V45, P394, DOI 10.1007/s00125-001-0767-4	3
Blum B, 2014, ELIFE, V3, P0, DOI 10.7554/eLife.02809	3
Bock C, 2005, BIOINFORMATICS, V21, P4067, DOI 10.1093/bioinformatics/bti652	3
Bogdarina I, 2010, PLOS ONE, V5, P0, DOI 10.1371/journal.pone.0009237	3
Bonnefond A, 2012, NAT GENET, V44, P297, DOI 10.1038/ng.1053	3
Bonnefond A, 2015, CELL METAB, V21, P357, DOI 10.1016/j.cmet.2014.12.020	3
Bouchard C, 2012, PLOS ONE, V7, P0, DOI 10.1371/journal.pone.0037887	3
Bouchard L, 2010, DIABETES CARE, V33, P2436, DOI 10.2337/dc10-1024	3
Bouret SG, 2004, SCIENCE, V304, P108, DOI 10.1126/science.1095004	3
Bramswig NC, 2013, J CLIN INVEST, V123, P1275, DOI 10.1172/JCI66514	3
Brons C, 2012, AM J PHYSIOL-ENDOC M, V302, PE43, DOI 10.1152/ajpendo.00095.2011	3
Bunck MC, 2009, DIABETES CARE, V32, P762, DOI 10.2337/dc08-1797	3
Burdge GC, 2010, ANNU REV NUTR, V30, P315, DOI 10.1146/annurev.nutr.012809.104751	3
Cardenas A, 2018, DIABETES, V67, P1673, DOI 10.2337/db18-0123	3
Carless MA, 2013, PLOS ONE, V8, P0, DOI 10.1371/journal.pone.0073950	3
Carless MA, 2013, PLOS ONE, V8, P0, DOI 10.1371/journal.pone.0073950	3
Carmody JS, 2011, OBESITY, V19, P492, DOI 10.1038/oby.2010.245	3
Carone BR, 2010, CELL, V143, P1084, DOI 10.1016/j.cell.2010.12.008	3
Cauchi S, 2012, DIABETES METAB, V38, P316, DOI 10.1016/j.diabet.2012.02.003	3
Chakravarthy H, 2017, CELL METAB, V25, P622, DOI 10.1016/j.cmet.2017.01.009	3
Chang HS, 2006, ENDOCRINOLOGY, V147, P5524, DOI 10.1210/en.2006-0987	3
Chen BH, 2016, AGING-US, V8, P1844, DOI 10.18632/aging.101020	3
Chen L, 2012, NAT REV ENDOCRINOL, V8, P228, DOI 10.1038/nrendo.2011.183	3
Chen L, 2012, NAT REV ENDOCRINOL, V8, P228, DOI 10.1038/nrendo.2011.183	3
Chen YT, 2015, ONCOTARGET, V6, P12997, DOI 10.18632/oncotarget.4092	3
Chen ZX, 2011, J BIOL CHEM, V286, P18347, DOI 10.1074/jbc.R110.205286	3
Chen ZX, 2011, J BIOL CHEM, V286, P18347, DOI 10.1074/jbc.R110.205286	3
Cho YS, 2012, NAT GENET, V44, P67, DOI 10.1038/ng.1019	3
Christensen DP, 2011, MOL MED, V17, P378, DOI 10.2119/molmed.2011.00021	3
Christiansen L, 2016, AGING CELL, V15, P149, DOI 10.1111/acel.12421	3
Cinti F, 2016, J CLIN ENDOCR METAB, V101, P1044, DOI 10.1210/jc.2015-2860	3
Claussnitzer M, 2015, NEW ENGL J MED, V373, P895, DOI 10.1056/NEJMoa1502214	3
Cooper WN, 2012, FASEB J, V26, P1782, DOI 10.1096/fj.11-192708	3
Danaei G, 2011, LANCET, V378, P31, DOI 10.1016/S0140-6736(11)60679-X	3
Danaei G, 2011, LANCET, V378, P31, DOI 10.1016/S0140-6736(11)60679-X	3
Davis CD, 2004, EXP BIOL MED, V229, P988, DOI 10.1177/153537020422901002	3
Day K, 2013, GENOME BIOL, V14, P0, DOI 10.1186/gb-2013-14-9-r102	3
Day SE, 2017, EPIGENETICS-US, V12, P254, DOI 10.1080/15592294.2017.1281501	3
Dayeh T, 2015, BIOCHEM CELL BIOL, V93, P511, DOI 10.1139/bcb-2015-0057	3
de Mello VD, 2017, EPIGENETICS-US, V12, P287, DOI 10.1080/15592294.2017.1294305	3
DeFronzo RA, 2009, DIABETES, V58, P773, DOI 10.2337/db09-9028	3
Deiuliis JA, 2016, INT J OBESITY, V40, P88, DOI 10.1038/ijo.2015.170	3
Delrue MA, 2004, CLIN GENET, V66, P83, DOI 10.1111/j.0009-9163.2004.00300.x	3
Desiderio A, 2019, CLIN EPIGENETICS, V11, P0, DOI 10.1186/s13148-019-0768-0	3
Dhawan S, 2011, DEV CELL, V20, P419, DOI 10.1016/j.devcel.2011.03.012	3
Di Francesco A, 2018, SCIENCE, V362, P770, DOI 10.1126/science.aau2095	3
Ding GL, 2012, DIABETES, V61, P1133, DOI 10.2337/db11-1314	3
Ding L, 2010, CELL RES, V20, P784, DOI 10.1038/cr.2010.79	3
Dolinoy DC, 2007, PEDIATR RES, V61, P30R, DOI 10.1203/pdr.0b013e31804575f7	3
Dominguez-Salas P, 2014, NAT COMMUN, V5, P0, DOI 10.1038/ncomms4746	3
Dominissini D, 2012, NATURE, V485, P201, DOI 10.1038/nature11112	3
Dominissini D, 2012, NATURE, V485, P201, DOI 10.1038/nature11112	3
Donohoe DR, 2012, J CELL PHYSIOL, V227, P3169, DOI 10.1002/jcp.24054	3
Drake AJ, 2012, CLIN ENDOCRINOL, V77, P808, DOI 10.1111/j.1365-2265.2012.04453.x	3
Drake AJ, 2012, CLIN ENDOCRINOL, V77, P808, DOI 10.1111/j.1365-2265.2012.04453.x	3
Dunn GA, 2011, ENDOCRINOLOGY, V152, P2228, DOI 10.1210/en.2010-1461	3
Duraisamy AJ, 2018, INVEST OPHTH VIS SCI, V59, P4831, DOI 10.1167/iovs.18-24548	3
El Ouaamari A, 2016, CELL METAB, V23, P194, DOI 10.1016/j.cmet.2015.12.001	3
Elboudwarej E, 2016, J AUTOIMMUN, V68, P23, DOI 10.1016/j.jaut.2015.12.003	3
Elliott HR, 2017, DIABETES, V66, P1713, DOI 10.2337/db16-0874	3
Elliott HR, 2019, DIABETOLOGIA, V62, P2171, DOI 10.1007/s00125-019-05011-8	3
Elmquist JK, 2004, SCIENCE, V304, P63, DOI 10.1126/science.1096746	3
Esteller M, 2008, NEW ENGL J MED, V358, P1148, DOI 10.1056/NEJMra072067	3
Feinberg AP, 2007, NATURE, V447, P433, DOI 10.1038/nature05919	3
Feinberg AP, 2010, P NATL ACAD SCI USA, V107, P1757, DOI 10.1073/pnas.0906183107	3
Feng BA, 2011, DIABETES, V60, P2975, DOI 10.2337/db11-0478	3
Feng BA, 2011, DIABETES, V60, P2975, DOI 10.2337/db11-0478	3
Flannick J, 2014, NAT GENET, V46, P357, DOI 10.1038/ng.2915	3
Flannick J, 2016, NAT REV GENET, V17, P535, DOI 10.1038/nrg.2016.56	3
Florath I, 2014, HUM MOL GENET, V23, P1186, DOI 10.1093/hmg/ddt531	3
Fraszczyk E, 2022, DIABETOLOGIA, V65, P763, DOI 10.1007/s00125-022-05652-2	3
Galicia-Garcia U, 2020, INT J MOL SCI, V21, P0, DOI 10.3390/ijms21176275	3
Galmozzi A, 2013, DIABETES, V62, P732, DOI 10.2337/db12-0548	3
Gao T, 2014, CELL METAB, V19, P259, DOI 10.1016/j.cmet.2013.12.002	3
Garcia-Calzon S, 2020, SCI TRANSL MED, V12, P0, DOI 10.1126/scitranslmed.aaz1803	3
Gaunt TR, 2016, GENOME BIOL, V17, P0, DOI 10.1186/s13059-016-0926-z	3
Gemma C, 2010, MOL GENET METAB, V100, P83, DOI 10.1016/j.ymgme.2010.02.004	3
Geula S, 2015, SCIENCE, V347, P1002, DOI 10.1126/science.1261417	3
Gillberg L, 2013, PLOS ONE, V8, P0, DOI 10.1371/journal.pone.0058384	3
Gluckman PD, 2004, PEDIATR RES, V56, P311, DOI 10.1203/01.PDR.0000135998.08025.FB	3
Gluckman PD, 2007, BIOESSAYS, V29, P145, DOI 10.1002/bies.20522	3
Gniuli D, 2008, J LIPID RES, V49, P1936, DOI 10.1194/jlr.M800033-JLR200	3
Gregg BE, 2012, J CLIN ENDOCR METAB, V97, P3197, DOI 10.1210/jc.2012-1206	3
Groop L, 2014, MOL CELL ENDOCRINOL, V382, P726, DOI 10.1016/j.mce.2013.04.002	3
Grundy SM, 2004, J CLIN ENDOCR METAB, V89, P2595, DOI 10.1210/jc.2004-0372	3
Guasch-Ferre M, 2016, DIABETES CARE, V39, P833, DOI 10.2337/dc15-2251	3
Guay C, 2013, NAT REV ENDOCRINOL, V9, P513, DOI 10.1038/nrendo.2013.86	3
Guay C, 2013, NAT REV ENDOCRINOL, V9, P513, DOI 10.1038/nrendo.2013.86	3
Guenard F, 2014, PHYSIOL GENOMICS, V46, P216, DOI 10.1152/physiolgenomics.00160.2013	3
Guo SL, 2013, J CLIN INVEST, V123, P3305, DOI 10.1172/JCI65390	3
Guo SL, 2013, J CLIN INVEST, V123, P3305, DOI 10.1172/JCI65390	3
Gutierrez-Arcelus M, 2013, ELIFE, V2, P0, DOI 10.7554/eLife.00523	3
Hall E, 2014, BMC MED, V12, P0, DOI 10.1186/1741-7015-12-103	3
Hamidi T, 2015, EPIGENOMICS-UK, V7, P247, DOI 10.2217/epi.14.80, 10.2217/EPI.14.80	3
Hammoud SS, 2009, NATURE, V460, P473, DOI 10.1038/nature08162	3
Hannou SA, 2015, TRENDS ENDOCRIN MET, V26, P176, DOI 10.1016/j.tem.2015.01.008	3
Hasegawa K, 2013, NAT MED, V19, P1496, DOI 10.1038/nm.3363	3
Hasegawa K, 2013, NAT MED, V19, P1496, DOI 10.1038/nm.3363	3
Heard E, 2014, CELL, V157, P95, DOI 10.1016/j.cell.2014.02.045	3
Heard E, 2014, CELL, V157, P95, DOI 10.1016/j.cell.2014.02.045	3
Heijmans BT, 2009, EPIGENETICS-US, V4, P526, DOI 10.4161/epi.4.8.10265	3
Hiltunen M, 2002, VASC MED, V7, P5, DOI 10.1191/1358863x02vm418oa	3
Hivert MF, 2020, DIABETES, V69, P484, DOI 10.2337/db19-0798	3
Holliday R, 2006, EPIGENETICS-US, V1, P76, DOI 10.4161/epi.1.2.2762	3
Holman RR, 2008, NEW ENGL J MED, V359, P1577, DOI 10.1056/NEJMoa0806470	3
Horvath S, 2013, GENOME BIOL, V14, P0, DOI 10.1186/gb-2013-14-10-r115	3
Horvath S, 2014, P NATL ACAD SCI USA, V111, P15538, DOI 10.1073/pnas.1412759111	3
Houde AA, 2013, EPIGENETICS-US, V8, P1289, DOI 10.4161/epi.26554	3
Houde AA, 2013, EPIGENETICS-US, V8, P1289, DOI 10.4161/epi.26554	3
Houde AA, 2015, BMC MED GENET, V16, P0, DOI 10.1186/s12881-015-0174-1	3
Houshmand-Oeregaard A, 2017, CLIN EPIGENETICS, V9, P0, DOI 10.1186/s13148-017-0338-2	3
Howe CG, 2020, DIABETES CARE, V43, P98, DOI 10.2337/dc19-0524	3
Huan TX, 2019, NAT COMMUN, V10, P0, DOI 10.1038/s41467-019-12228-z	3
Huang HL, 2018, NAT CELL BIOL, V20, P285, DOI 10.1038/s41556-018-0045-z	3
Huang YF, 2018, EPIGENOMICS-UK, V10, P379, DOI 10.2217/epi-2017-0101	3
Huang YT, 2016, EPIGENETICS-US, V11, P227, DOI 10.1080/15592294.2016.1146853	3
Huntington disease, 2015, NAT REV DIS PRIMERS, V1, P15052, DOI 10.1038/nrdp.2015.52, 10.1038/NRDP.2015.18	3
Husseiny MI, 2014, PLOS ONE, V9, P0, DOI 10.1371/journal.pone.0094591	3
Husseiny MI, 2014, PLOS ONE, V9, P0, DOI 10.1371/journal.pone.0094591	3
International Diabetes Federation, 2015, IDF DIABETES ATLAS, V0, P0	3
Ismail-Beigi F, 2010, LANCET, V376, P419, DOI 10.1016/S0140-6736(10)60576-4	3
Ismail-Beigi F, 2010, LANCET, V376, P419, DOI 10.1016/S0140-6736(10)60576-4	3
Jaacks LM, 2016, BEST PRACT RES CL EN, V30, P331, DOI 10.1016/j.beem.2016.05.003	3
Jensen MV, 2013, J BIOL CHEM, V288, P23128, DOI 10.1074/jbc.M113.491654	3
Jerram ST, 2017, CURR DIABETES REP, V17, P0, DOI 10.1007/s11892-017-0916-x	3
Jia GF, 2011, NAT CHEM BIOL, V7, P885, DOI 10.1038/NCHEMBIO.687, 10.1038/nchembio.687	3
Jia GF, 2011, NAT CHEM BIOL, V7, P885, DOI 10.1038/NCHEMBIO.687, 10.1038/nchembio.687	3
Jia GF, 2013, TRENDS GENET, V29, P108, DOI 10.1016/j.tig.2012.11.003	3
Jia GF, 2013, TRENDS GENET, V29, P108, DOI 10.1016/j.tig.2012.11.003	3
Jin JY, 2019, J MOL ENDOCRINOL, V63, PR103, DOI 10.1530/JME-19-0170	3
Jjingo D, 2012, ONCOTARGET, V3, P462, DOI 10.18632/oncotarget.497	3
Joehanes R, 2016, CIRC-CARDIOVASC GENE, V9, P436, DOI 10.1161/CIRCGENETICS.116.001506	3
Jorgensen SW, 2015, DIABETOLOGIA, V58, P178, DOI 10.1007/s00125-014-3406-6	3
Jorgensen SW, 2015, DIABETOLOGIA, V58, P178, DOI 10.1007/s00125-014-3406-6	3
Jufvas A, 2013, CLIN EPIGENETICS, V5, P0, DOI 10.1186/1868-7083-5-15	3
Kaelin WG, 2013, CELL, V153, P56, DOI 10.1016/j.cell.2013.03.004	3
Kaelin WG, 2013, CELL, V153, P56, DOI 10.1016/j.cell.2013.03.004	3
Kamei Y, 2010, OBESITY, V18, P314, DOI 10.1038/oby.2009.246	3
Kampmann U, 2019, J DIABETES RES, V2019, P0, DOI 10.1155/2019/5320156	3
Kang J, 2017, DIABETES RES CLIN PR, V132, P127, DOI 10.1016/j.diabres.2017.07.034	3
Karaglani M, 2019, EXP CLIN ENDOCR DIAB, V127, P226, DOI 10.1055/s-0043-121265	3
Kasinska MA, 2016, ARCH MED SCI, V12, P1293, DOI 10.5114/aoms.2015.53616	3
Kato M, 2019, NAT REV NEPHROL, V15, P327, DOI 10.1038/s41581-019-0135-6	3
Ke X, 2006, PHYSIOL GENOMICS, V25, P16, DOI 10.1152/physiolgenomics.00093.2005	3
Keating S, 2013, CLIN GENET, V84, P1, DOI 10.1111/cge.12121	3
Keating ST, 2016, CIRC RES, V118, P1706, DOI 10.1161/CIRCRESAHA.116.306819	3
Keverne E B, 2001, PROG BRAIN RES, V133, P279	3
Khulan B, 2012, HUM MOL GENET, V21, P2086, DOI 10.1093/hmg/dds026	3
Khullar M, 2017, FRONT ENDOCRINOL, V8, P0, DOI 10.3389/fendo.2017.00237	3
Kim Michael, 2019, J DIABETES CLIN RES, V1, P5, DOI 10.33696/diabetes.1.003, 10.18396/ktsa.2019.1.71.001	3
Kooner JS, 2011, NAT GENET, V43, P984, DOI 10.1038/ng.921	3
Kooner JS, 2011, NAT GENET, V43, P984, DOI 10.1038/ng.921	3
Kowluru RA, 2020, DIABETES, V69, P689, DOI 10.2337/db19-1009	3
Krause C, 2019, EPIGENOMICS-UK, V11, P885, DOI 10.2217/epi-2018-0159	3
Krishnaveni GV, 2010, DIABETES CARE, V33, P402, DOI 10.2337/dc09-1393	3
Kundaje A, 2015, NATURE, V518, P317, DOI 10.1038/nature14248	3
Lai CQ, 2020, AM J CLIN NUTR, V112, P1200, DOI 10.1093/ajcn/nqaa233	3
Laker RC, 2014, DIABETES, V63, P1605, DOI 10.2337/db13-1614, 10.2337/db14-0135	3
Lall K, 2017, GENET MED, V19, P322, DOI 10.1038/gim.2016.103	3
Langenberg C, 2014, PLOS MED, V11, P0, DOI 10.1371/journal.pmed.1001647	3
LaPierre MP, 2017, MOL METAB, V6, P1010, DOI 10.1016/j.molmet.2017.06.020	3
Lawlor N, 2017, GENOME RES, V27, P208, DOI 10.1101/gr.212720.116	3
Lawlor N, 2017, TRENDS GENET, V33, P244, DOI 10.1016/j.tig.2017.01.010	3
Lee HS, 2015, NUTRIENTS, V7, P9492, DOI 10.3390/nu7115467	3
Leenen FAD, 2016, CLIN EPIGENETICS, V8, P0, DOI 10.1186/s13148-016-0256-8	3
Lehne B, 2015, GENOME BIOL, V16, P0, DOI 10.1186/s13059-015-0600-x	3
Lehnen H, 2013, MOL HUM REPROD, V19, P415, DOI 10.1093/molehr/gat020	3
Leung A, 2014, J BIOL CHEM, V289, P23557, DOI 10.1074/jbc.M114.581439	3
Levine ME, 2016, P NATL ACAD SCI USA, V113, P9327, DOI 10.1073/pnas.1604558113	3
Li CCY, 2011, PLOS GENET, V7, P0, DOI 10.1371/journal.pgen.1001380, 10.1371/journal.pgen.1002196	3
Li CH, 2017, INT J EPIDEMIOL, V46, P1157, DOI 10.1093/ije/dyx013	3
Li GQ, 2014, TOXICOL LETT, V228, P192, DOI 10.1016/j.toxlet.2014.04.012	3
Li HB, 2017, NATURE, V548, P338, DOI 10.1038/nature23450	3
Li YP, 2010, DIABETES, V59, P2400, DOI 10.2337/db10-0385	3
Ling C, 2016, DIABETOLOGIA, V59, P2295, DOI 10.1007/s00125-016-4109-y	3
Ling C, 2020, J INTERN MED, V288, P158, DOI 10.1111/joim.13049	3
Liu XT, 2019, INT J EPIDEMIOL, V48, P1756, DOI 10.1093/ije/dyz039	3
Locke AE, 2015, NATURE, V518, P197, DOI 10.1038/nature14177	3
Longo M, 2018, DIABETOLOGIA, V61, P369, DOI 10.1007/s00125-017-4471-4	3
Lowe WL, 2019, DIABETES CARE, V42, P372, DOI 10.2337/dc18-1646	3
Lozano R, 2012, LANCET, V380, P2095, DOI 10.1016/S0140-6736(12)61728-0	3
Lozano R, 2012, LANCET, V380, P2095, DOI 10.1016/S0140-6736(12)61728-0	3
Lu N, 2018, LIPIDS, V53, P53, DOI 10.1002/lipd.12023	3
Lumey LH, 2015, LANCET DIABETES ENDO, V3, P787, DOI 10.1016/S2213-8587(15)00279-X	3
Luttmer R, 2013, OBES RES CLIN PRACT, V7, PE106, DOI 10.1016/j.orcp.2012.06.001	3
Lyko F, 2018, NAT REV GENET, V19, P81, DOI 10.1038/nrg.2017.80	3
Lytrivi M, 2020, J MOL BIOL, V432, P1514, DOI 10.1016/j.jmb.2019.09.016	3
Ma JT, 2020, CIRC-GENOM PRECIS ME, V13, P0, DOI 10.1161/CIRCGEN.119.002766	3
Mackay DJG, 2008, NAT GENET, V40, P949, DOI 10.1038/ng.187	3
Mahajan A, 2015, PLOS GENET, V11, P0, DOI 10.1371/journal.pgen.1004876	3
Majumder S, 2018, J CLIN INVEST, V128, P483, DOI 10.1172/JCI95946	3
Manikkam M, 2013, PLOS ONE, V8, P0, DOI 10.1371/journal.pone.0055387	3
Manikkam M, 2013, PLOS ONE, V8, P0, DOI 10.1371/journal.pone.0055387	3
Mao ZX, 2015, TOXICOL LETT, V238, P30, DOI 10.1016/j.toxlet.2015.08.009	3
Marioni RE, 2015, INT J EPIDEMIOL, V44, P1388, DOI 10.1093/ije/dyu277	3
Martinez D, 2014, CELL METAB, V19, P941, DOI 10.1016/j.cmet.2014.03.026	3
Martinez D, 2014, CELL METAB, V19, P941, DOI 10.1016/j.cmet.2014.03.026	3
Martinez-Moreno JM, 2020, INT J MOL SCI, V21, P0, DOI 10.3390/ijms21114113	3
Martin-Nunez GM, 2014, MOL NUTR FOOD RES, V58, P1528, DOI 10.1002/mnfr.201400079	3
Martino D, 2013, GENOME BIOL, V14, P0, DOI 10.1186/gb-2013-14-5-r42	3
Martino D, 2013, GENOME BIOL, V14, P0, DOI 10.1186/gb-2013-14-5-r42	3
Mastroeni D, 2009, PLOS ONE, V4, P0, DOI 10.1371/journal.pone.0006617	3
Mathur R, 2019, J INFECT DIS, V219, P1959, DOI 10.1093/infdis/jiz023	3
Mauer J, 2017, NATURE, V541, P371, DOI 10.1038/nature21022	3
McIntyre HD, 2019, NAT REV DIS PRIMERS, V5, P0, DOI 10.1038/s41572-019-0098-8	3
McRae AF, 2014, GENOME BIOL, V15, P0, DOI 10.1186/gb-2014-15-5-r73	3
McRae AF, 2014, GENOME BIOL, V15, P0, DOI 10.1186/gb-2014-15-5-r73	3
Meeks KAC, 2017, CLIN EPIGENETICS, V9, P0, DOI 10.1186/s13148-017-0403-x	3
Milagro FI, 2012, CHRONOBIOL INT, V29, P1180, DOI 10.3109/07420528.2012.719967	3
Millership SJ, 2019, CELL MOL LIFE SCI, V76, P4009, DOI 10.1007/s00018-019-03197-z	3
Mirra P, 2021, FASEB J, V35, P0, DOI 10.1096/fj.202002156RRR	3
Moleres A, 2013, FASEB J, V27, P2504, DOI 10.1096/fj.12-215566	3
Moltke I, 2014, NATURE, V512, P190, DOI 10.1038/nature13425	3
Moraes RC, 2003, ENDOCRINOLOGY, V144, P4773, DOI 10.1210/en.2003-0456	3
Morgan HD, 2005, HUM MOL GENET, V14, PR47, DOI 10.1093/hmg/ddi114	3
Murphy SK, 2012, GENE, V494, P36, DOI 10.1016/j.gene.2011.11.062	3
Napoli C, 2020, EUR HEART J-CARD PHA, V6, P239, DOI 10.1093/ehjcvp/pvz062	3
Netea MG, 2016, SCIENCE, V352, P0, DOI 10.1126/science.aaf1098	3
Ni QC, 2017, NAT COMMUN, V8, P0, DOI 10.1038/ncomms15755	3
Nilsson E, 2021, DIABETES, V70, P2402, DOI 10.2337/db20-0324	3
Nomura Y, 2014, REPROD SCI, V21, P131, DOI 10.1177/1933719113492206	3
Nunes MKD, 2017, DIABETOL METAB SYNDR, V9, P0, DOI 10.1186/s13098-017-0284-3	3
Nuotio ML, 2020, SCI REP-UK, V10, P0, DOI 10.1038/s41598-020-77506-z	3
Ollikainen M, 2010, HUM MOL GENET, V19, P4176, DOI 10.1093/hmg/ddq336	3
Olsen JA, 2016, PLOS ONE, V11, P0, DOI 10.1371/journal.pone.0152662	3
Olsson AH, 2011, EUR J ENDOCRINOL, V165, P589, DOI 10.1530/EJE-11-0282	3
Ozanne SE, 2006, DIABETOLOGIA, V49, P2993, DOI 10.1007/s00125-006-0466-2	3
Ozanne SE, 2007, NAT CLIN PRACT ENDOC, V3, P539, DOI 10.1038/ncpendmet0531	3
Park LK, 2014, EPIGENETICS-US, V9, P1339, DOI 10.4161/15592294.2014.967584	3
Parrillo L, 2020, EPIGENOMICS-UK, V12, P873, DOI 10.2217/epi-2019-0267	3
Parrillo L, 2022, CELLS-BASEL, V11, P0, DOI 10.3390/cells11040728	3
Pembrey ME, 2002, EUR J HUM GENET, V10, P669, DOI 10.1038/sj.ejhg.5200901	3
Pembrey ME, 2006, EUR J HUM GENET, V14, P159, DOI 10.1038/sj.ejhg.5201538	3
Pepin ME, 2019, EPIGENOMICS-UK, V11, P469, DOI 10.2217/epi-2019-0027	3
Perkins E, 2012, J PEDIATR-US, V161, P31, DOI 10.1016/j.jpeds.2012.01.015	3
Perna L, 2016, CLIN EPIGENETICS, V8, P0, DOI 10.1186/s13148-016-0228-z	3
Petrus P, 2018, J CLIN ENDOCR METAB, V103, P710, DOI 10.1210/jc.2017-01382	3
Pfeiffer L, 2015, CIRC-CARDIOVASC GENE, V8, P334, DOI 10.1161/CIRCGENETICS.114.000804	3
Pheiffer C, 2016, CLIN BIOCHEM, V49, P433, DOI 10.1016/j.clinbiochem.2015.11.021	3
Pirola L, 2010, NAT REV ENDOCRINOL, V6, P665, DOI 10.1038/nrendo.2010.188	3
Plagemann A, 2009, J PHYSIOL-LONDON, V587, P4963, DOI 10.1113/jphysiol.2009.176156	3
Poitout V, 2010, BBA-MOL CELL BIOL L, V1801, P289, DOI 10.1016/j.bbalip.2009.08.006	3
Prattichizzo F, 2015, CLIN EPIGENETICS, V7, P0, DOI 10.1186/s13148-015-0090-4	3
Putta S, 2012, J AM SOC NEPHROL, V23, P458, DOI 10.1681/ASN.2011050485	3
Quach A, 2017, AGING-US, V9, P419, DOI 10.18632/aging.101168	3
R Core Team, 2021, R LANG ENV STAT COMP, V0, P0	3
Rakyan VK, 2003, P NATL ACAD SCI USA, V100, P2538, DOI 10.1073/pnas.0436776100	3
Rakyan VK, 2011, NAT REV GENET, V12, P529, DOI 10.1038/nrg3000	3
Rakyan VK, 2011, PLOS GENET, V7, P0, DOI 10.1371/journal.pgen.1002300	3
Reddy MA, 2008, CIRC RES, V103, P615, DOI 10.1161/CIRCRESAHA.108.175190	3
Reddy MA, 2011, CARDIOVASC RES, V90, P421, DOI 10.1093/cvr/cvr024	3
Reik W, 2003, J PHYSIOL-LONDON, V547, P35, DOI 10.1113/jphysiol.2002.033274	3
Relton CL, 2012, INT J EPIDEMIOL, V41, P161, DOI 10.1093/ije/dyr233	3
Richards EJ, 2006, NAT REV GENET, V7, P395, DOI 10.1038/nrg1834	3
Rohde K, 2019, METABOLISM, V92, P37, DOI 10.1016/j.metabol.2018.10.007	3
Rong C, 2015, EXP CLIN ENDOCR DIAB, V123, P282, DOI 10.1055/s-0034-1398666	3
Rosen ED, 2018, DIABETES, V67, P1923, DOI 10.2337/db18-0537	3
Roundtree IA, 2017, CELL, V169, P1187, DOI 10.1016/j.cell.2017.05.045	3
Ruchat SM, 2013, NUTR REV, V71, PS88, DOI 10.1111/nure.12057	3
Rutter GA, 2020, DIABETOLOGIA, V63, P1990, DOI 10.1007/s00125-020-05205-5	3
Saklayen MG, 2018, CURR HYPERTENS REP, V20, P0, DOI 10.1007/s11906-018-0812-z	3
Salas LA, 2018, GENOME BIOL, V19, P0, DOI 10.1186/s13059-018-1448-7	3
Sambeat A, 2016, CELL REP, V15, P2536, DOI 10.1016/j.celrep.2016.05.019	3
Samblas M, 2019, EPIGENETICS-US, V14, P421, DOI 10.1080/15592294.2019.1595297	3
Sathishkumar C, 2018, HUM GENOMICS, V12, P0, DOI 10.1186/s40246-018-0173-3	3
Saussenthaler S, 2019, J NUTR BIOCHEM, V63, P109, DOI 10.1016/j.jnutbio.2018.09.025	3
Saxena R, 2010, NAT GENET, V42, P142, DOI 10.1038/ng.521	3
Shah UJ, 2019, DIABETES RES CLIN PR, V148, P189, DOI 10.1016/j.diabres.2019.01.008	3
Sharp GC, 2015, INT J EPIDEMIOL, V44, P1288, DOI 10.1093/ije/dyv042	3
Shaw JE, 2010, DIABETES RES CLIN PR, V87, P4, DOI 10.1016/j.diabres.2009.10.007	3
Shen F, 2015, J CLIN ENDOCR METAB, V100, PE148, DOI 10.1210/jc.2014-1893	3
Shen J, 2018, MOL MED REP, V17, P7636, DOI 10.3892/mmr.2018.8804	3
Shenker NS, 2013, HUM MOL GENET, V22, P843, DOI 10.1093/hmg/dds488	3
Simmons RA, 2005, J BIOL CHEM, V280, P28785, DOI 10.1074/jbc.M505695200	3
Simonini PDR, 2010, CANCER RES, V70, P9175, DOI 10.1158/0008-5472.CAN-10-1318	3
Sinclair KD, 2007, P NATL ACAD SCI USA, V104, P19351, DOI 10.1073/pnas.0707258104	3
Sloboda DM, 2009, PLOS ONE, V4, P0, DOI 10.1371/journal.pone.0006744	3
Smemo S, 2014, NATURE, V507, P371, DOI 10.1038/nature13138	3
Smith ZD, 2013, NAT REV GENET, V14, P204, DOI 10.1038/nrg3354	3
Sociali G, 2017, FASEB J, V31, P3138, DOI 10.1096/fj.201601294R	3
Srinivasan M, 2006, AM J PHYSIOL-ENDOC M, V291, PE792, DOI 10.1152/ajpendo.00078.2006	3
Statello L, 2021, NAT REV MOL CELL BIO, V22, P96, DOI 10.1038/s41580-020-00315-9	3
Steegers-Theunissen RP, 2009, PLOS ONE, V4, P0, DOI 10.1371/journal.pone.0007845	3
Steinthorsdottir V, 2014, NAT GENET, V46, P294, DOI 10.1038/ng.2882	3
Takahashi M, 2005, AM J PHYSIOL-ENDOC M, V288, PE117, DOI 10.1152/ajpendo.00244.2004	3
Talchai C, 2012, CELL, V150, P1223, DOI 10.1016/j.cell.2012.07.029	3
Tang LL, 2014, GENE, V547, P329, DOI 10.1016/j.gene.2014.06.062	3
Tateishi K, 2009, NATURE, V458, P757, DOI 10.1038/nature07777	3
Taylor PD, 2005, AM J PHYSIOL-REG I, V288, PR134, DOI 10.1152/ajpregu.00355.2004	3
Tewari S, 2012, INVEST OPHTH VIS SCI, V53, P4881, DOI 10.1167/iovs.12-9732	3
Thielen L, 2018, CURR OPIN ENDOCRINOL, V25, P75, DOI 10.1097/MED.0000000000000391	3
Thurner S, 2013, P NATL ACAD SCI USA, V110, P4703, DOI 10.1073/pnas.1215626110	3
Tobi EW, 2012, PLOS ONE, V7, P0, DOI 10.1371/journal.pone.0037933	3
Todd JA, 2010, IMMUNITY, V32, P457, DOI 10.1016/j.immuni.2010.04.001	3
Touleimat N, 2012, EPIGENOMICS-UK, V4, P325, DOI 10.2217/epi.12.21, 10.2217/EPI.12.21	3
Travers ME, 2013, DIABETES, V62, P987, DOI 10.2337/db12-0819	3
Tremblay BL, 2017, CLIN EPIGENETICS, V9, P0, DOI 10.1186/s13148-017-0345-3	3
Tsaprouni LG, 2014, EPIGENETICS-US, V9, P1382, DOI 10.4161/15592294.2014.969637	3
Unnikrishnan A, 2019, PHARMACOL THERAPEUT, V195, P172, DOI 10.1016/j.pharmthera.2018.11.001	3
Unoki H, 2008, NAT GENET, V40, P1098, DOI 10.1038/ng.208	3
van Dijk SJ, 2015, CLIN EPIGENETICS, V7, P0, DOI 10.1186/s13148-015-0101-5	3
van Dijk SJ, 2018, INT J OBESITY, V42, P28, DOI 10.1038/ijo.2017.228	3
van Zuydam NR, 2018, DIABETES, V67, P1414, DOI 10.2337/db17-0914	3
Vickers MH, 2005, ENDOCRINOLOGY, V146, P4211, DOI 10.1210/en.2005-0581	3
Wang XX, 2015, BIOCHEM BIOPH RES CO, V459, P201, DOI 10.1016/j.bbrc.2015.02.048	3
Wang Y, 2018, J CELL BIOL, V217, P1915, DOI 10.1083/jcb.201708007	3
Waterland RA, 2006, HUM MOL GENET, V15, P705, DOI 10.1093/hmg/ddi484	3
Waterland RA, 2008, INT J OBESITY, V32, P1373, DOI 10.1038/ijo.2008.100	3
Wei JW, 2017, ONCOL REP, V37, P3, DOI 10.3892/or.2016.5236	3
Yadav DK, 2018, EPIGENOMICS-UK, V10, P71, DOI 10.2217/epi-2017-0102	3
Yajnik CS, 2008, DIABETOLOGIA, V51, P29, DOI 10.1007/s00125-007-0793-y	3
Yang XS, 2014, MOL ENDOCRINOL, V28, P565, DOI 10.1210/me.2013-1293	3
Yasuda K, 2008, NAT GENET, V40, P1092, DOI 10.1038/ng.207	3
Yin YM, 2017, SCIENCE, V356, P0, DOI 10.1126/science.aaj2239	3
Yura S, 2005, CELL METAB, V1, P371, DOI 10.1016/j.cmet.2005.05.005	3
Zeggini E, 2007, SCIENCE, V316, P1336, DOI 10.1126/science.1142364	3
Zhang DD, 2020, J DIABETES, V12, P512, DOI 10.1111/1753-0407.13021	3
Zhang FF, 2011, EPIGENETICS-US, V6, P623, DOI 10.4161/epi.6.5.15335	3
Zhao BXS, 2017, NAT REV MOL CELL BIO, V18, P31, DOI 10.1038/nrm.2016.132	3
Zheng J, 2014, BRIT J NUTR, V112, P1850, DOI 10.1017/S0007114514002827	3
Zhong H, 2020, CURR DRUG TARGETS, V21, P1056, DOI 10.2174/1389450121666200210125247	3
Zhou WD, 2017, NUCLEIC ACIDS RES, V45, P0, DOI 10.1093/nar/gkw967	3
Zhu YX, 2017, STEM CELL RES THER, V8, P0, DOI 10.1186/s13287-017-0694-z	3
Zhu YY, 2016, CURR DIABETES REP, V16, P0, DOI 10.1007/s11892-015-0699-x	3
Zhu ZL, 2019, J DIABETES COMPLICAT, V33, P15, DOI 10.1016/j.jdiacomp.2018.11.002	3
Zou L, 2013, J DIABETES RES, V2013, P0, DOI 10.1155/2013/721493	3
Aagaard-Tillery KM, 2008, J MOL ENDOCRINOL, V41, P91, DOI 10.1677/JME-08-0025	4
Ahrens M, 2013, CELL METAB, V18, P296, DOI 10.1016/j.cmet.2013.07.004	4
Akbari M, 2020, INFLAMMOPHARMACOLOGY, V28, P345, DOI 10.1007/s10787-019-00663-9	4
Akerman I, 2017, CELL METAB, V25, P400, DOI 10.1016/j.cmet.2016.11.016	4
Almen MS, 2012, GENOMICS, V99, P132, DOI 10.1016/j.ygeno.2011.12.007	4
Amer Diabet Assoc, 2018, DIABETES CARE, V41, PS13, DOI 10.2337/dc18-S002	4
Aslibekyan S, 2015, OBESITY, V23, P1493, DOI 10.1002/oby.21111	4
Bar-Nur O, 2011, CELL STEM CELL, V9, P17, DOI 10.1016/j.stem.2011.06.007	4
Barres R, 2011, AM J CLIN NUTR, V93, P897S, DOI 10.3945/ajcn.110.001933	4
Beaudet AL, 2002, AM J HUM GENET, V70, P1389, DOI 10.1086/340969	4
Bhargava SK, 2004, NEW ENGL J MED, V350, P865, DOI 10.1056/NEJMoa035698	4
Billings LK, 2010, ANN NY ACAD SCI, V1212, P59, DOI 10.1111/j.1749-6632.2010.05838.x	4
Bird A, 2002, GENE DEV, V16, P6, DOI 10.1101/gad.947102	4
Bramswig NC, 2012, TRENDS ENDOCRIN MET, V23, P286, DOI 10.1016/j.tem.2012.02.002	4
Brons C, 2010, J CLIN ENDOCR METAB, V95, P3048, DOI 10.1210/jc.2009-2413	4
Burdge GC, 2007, BRIT J NUTR, V97, P1036, DOI 10.1017/S0007114507682920	4
Canivell S, 2014, PLOS ONE, V9, P0, DOI 10.1371/journal.pone.0099310	4
Canouil M, 2021, DIABETES CARE, V44, P1992, DOI 10.2337/dc20-2960	4
Castano C, 2018, P NATL ACAD SCI USA, V115, P12158, DOI 10.1073/pnas.1808855115	4
Champagne FA, 2006, ENDOCRINOLOGY, V147, P2909, DOI 10.1210/en.2005-1119	4
Cheng ZY, 2018, J NUTR BIOCHEM, V54, P1, DOI 10.1016/j.jnutbio.2017.10.004	4
Crujeiras AB, 2017, SCI REP-UK, V7, P0, DOI 10.1038/srep41903	4
Curley JP, 2004, P ROY SOC B-BIOL SCI, V271, P1303, DOI 10.1098/rspb.2004.2725	4
Daxinger L, 2012, NAT REV GENET, V13, P153, DOI 10.1038/nrg3188	4
de Mello VDF, 2014, ANN MED, V46, P103, DOI 10.3109/07853890.2013.857259	4
Dekkers KF, 2016, GENOME BIOL, V17, P0, DOI 10.1186/s13059-016-1000-6	4
Desiderio A, 2016, J ENDOCRINOL INVEST, V39, P1095, DOI 10.1007/s40618-016-0473-1	4
Donkin I, 2018, MOL METAB, V14, P1, DOI 10.1016/j.molmet.2018.02.006	4
Dorrell C, 2011, DIABETOLOGIA, V54, P2832, DOI 10.1007/s00125-011-2283-5	4
Dunn GA, 2009, ENDOCRINOLOGY, V150, P4999, DOI 10.1210/en.2009-0500	4
Ernst J, 2011, NATURE, V473, P43, DOI 10.1038/nature09906	4
Feinberg AP, 2010, SCI TRANSL MED, V2, P0, DOI 10.1126/scitranslmed.3001262	4
Feinberg AP, 2010, SCI TRANSL MED, V2, P0, DOI 10.1126/scitranslmed.3001262	4
Forbes JM, 2013, PHYSIOL REV, V93, P137, DOI 10.1152/physrev.00045.2011	4
Forbes JM, 2013, PHYSIOL REV, V93, P137, DOI 10.1152/physrev.00045.2011	4
Fradin D, 2012, PLOS ONE, V7, P0, DOI 10.1371/journal.pone.0036278	4
Franzago M, 2019, EPIGENETICS-US, V14, P215, DOI 10.1080/15592294.2019.1582277	4
Fullston T, 2013, FASEB J, V27, P4226, DOI 10.1096/fj.12-224048	4
Fullston T, 2013, FASEB J, V27, P4226, DOI 10.1096/fj.12-224048	4
Garagnani P, 2012, AGING CELL, V11, P1132, DOI 10.1111/acel.12005	4
Garagnani P, 2012, AGING CELL, V11, P1132, DOI 10.1111/acel.12005	4
Garcia-Cardona MC, 2014, INT J OBESITY, V38, P1457, DOI 10.1038/ijo.2014.30	4
Ge ZJ, 2014, ENVIRON HEALTH PERSP, V122, P159, DOI 10.1289/ehp.1307047	4
Ge ZJ, 2014, ENVIRON HEALTH PERSP, V122, P159, DOI 10.1289/ehp.1307047	4
Ghoshal K, 2006, J NUTR, V136, P1522, DOI 10.1093/jn/136.6.1522	4
Gillberg L, 2014, METABOLISM, V63, P263, DOI 10.1016/j.metabol.2013.10.003	4
Gluckman PD, 2004, SCIENCE, V305, P1733, DOI 10.1126/science.1095292	4
Grant SFA, 2006, NAT GENET, V38, P320, DOI 10.1038/ng1732	4
Greenberg MVC, 2019, NAT REV MOL CELL BIO, V20, P590, DOI 10.1038/s41580-019-0159-6	4
Hannum G, 2013, MOL CELL, V49, P359, DOI 10.1016/j.molcel.2012.10.016	4
Heyn H, 2012, P NATL ACAD SCI USA, V109, P10522, DOI 10.1073/pnas.1120658109	4
Heyn H, 2012, P NATL ACAD SCI USA, V109, P10522, DOI 10.1073/pnas.1120658109	4
Horvath S, 2016, GENOME BIOL, V17, P0, DOI 10.1186/s13059-016-1030-0	4
Irizarry RA, 2009, NAT GENET, V41, P178, DOI 10.1038/ng.298	4
Issa JP, 2002, J NUTR, V132, P2388S, DOI 10.1093/jn/132.8.2388S	4
Jaenisch R, 2003, NAT GENET, V33, P245, DOI 10.1038/ng1089	4
Junien C, 2000, M S-MED SCI, V16, P336, DOI 10.4267/10608/1652	4
Kameswaran V, 2014, CELL METAB, V19, P135, DOI 10.1016/j.cmet.2013.11.016	4
Kato M, 2014, NAT REV NEPHROL, V10, P517, DOI 10.1038/nrneph.2014.116	4
Kato M, 2014, NAT REV NEPHROL, V10, P517, DOI 10.1038/nrneph.2014.116	4
Kelly TLJ, 2004, CLIN GENET, V65, P247, DOI 10.1111/j.0009-9163.2004.00236.x	4
Longo M, 2019, INT J MOL SCI, V20, P0, DOI 10.3390/ijms20092358	4
Love MI, 2014, GENOME BIOL, V15, P0, DOI 10.1186/s13059-014-0550-8	4
Maganti AV, 2015, J BIOL CHEM, V290, P9812, DOI 10.1074/jbc.M114.616219	4
Mahajan A, 2018, NAT GENET, V50, P559, DOI 10.1038/s41588-018-0084-1	4
Mann MRW, 2004, DEVELOPMENT, V131, P3727, DOI 10.1242/dev.01241	4
Manning AK, 2012, NAT GENET, V44, P659, DOI 10.1038/ng.2274	4
Maunakea AK, 2010, NATURE, V466, P253, DOI 10.1038/nature09165	4
Melzner I, 2002, J BIOL CHEM, V277, P45420, DOI 10.1074/jbc.M208511200	4
Milagro FI, 2011, FASEB J, V25, P1378, DOI 10.1096/fj.10-170365	4
Milagro FI, 2012, CHRONOBIOL INT, V29, P1180, DOI 10.3109/07420528.2012.719967	4
Moran I, 2012, CELL METAB, V16, P435, DOI 10.1016/j.cmet.2012.08.010	4
Ozanne SE, 2005, DIABETOLOGIA, V48, P547, DOI 10.1007/s00125-005-1669-7	4
Pal A, 2013, CLIN GENET, V83, P297, DOI 10.1111/cge.12055	4
Paneni F, 2013, ATHEROSCLEROSIS, V230, P191, DOI 10.1016/j.atherosclerosis.2013.07.003	4
Paneni F, 2013, ATHEROSCLEROSIS, V230, P191, DOI 10.1016/j.atherosclerosis.2013.07.003	4
Pearce MS, 2012, INT J EPIDEMIOL, V41, P210, DOI 10.1093/ije/dys020	4
Petersen AK, 2014, HUM MOL GENET, V23, P534, DOI 10.1093/hmg/ddt430	4
Petropoulos S, 2015, ENDOCRINOLOGY, V156, P2222, DOI 10.1210/en.2014-1643	4
Pham TD, 2003, AM J PHYSIOL-REG I, V285, PR962, DOI 10.1152/ajpregu.00201.2003	4
Pidsley R, 2016, GENOME BIOL, V17, P0, DOI 10.1186/s13059-016-1066-1	4
Plagge A, 2004, NAT GENET, V36, P818, DOI 10.1038/ng1397	4
Plows JF, 2018, INT J MOL SCI, V19, P0, DOI 10.3390/ijms19113342	4
Portela A, 2010, NAT BIOTECHNOL, V28, P1057, DOI 10.1038/nbt.1685	4
Radford EJ, 2014, SCIENCE, V345, P785, DOI 10.1126/science.1255903	4
Radford EJ, 2014, SCIENCE, V345, P785, DOI 10.1126/science.1255903	4
Ramos-Lopez O, 2018, MOL GENET METAB, V123, P50, DOI 10.1016/j.ymgme.2017.11.011	4
Relton CL, 2012, PLOS ONE, V7, P0, DOI 10.1371/journal.pone.0031821	4
Rosengren AH, 2012, DIABETES, V61, P1726, DOI 10.2337/db11-1516	4
Rui JX, 2016, DIABETOLOGIA, V59, P1021, DOI 10.1007/s00125-016-3897-4	4
Sala P, 2017, DIABETOL METAB SYNDR, V9, P0, DOI 10.1186/s13098-017-0214-4	4
Sandoval J, 2011, EPIGENETICS-US, V6, P692, DOI 10.4161/epi.6.6.16196	4
Schubeler D, 2015, NATURE, V517, P321, DOI 10.1038/nature14192	4
Shungin D, 2015, NATURE, V518, P187, DOI 10.1038/nature14132	4
Soubry A, 2013, BMC MED, V11, P0, DOI 10.1186/1741-7015-11-29	4
Soubry A, 2013, BMC MED, V11, P0, DOI 10.1186/1741-7015-11-29	4
Soubry A, 2015, INT J OBESITY, V39, P650, DOI 10.1038/ijo.2013.193	4
Soubry A, 2015, INT J OBESITY, V39, P650, DOI 10.1038/ijo.2013.193	4
Srinivasan M, 2003, DIABETES, V52, P984, DOI 10.2337/diabetes.52.4.984	4
Stepanow S, 2011, PLOS ONE, V6, P0, DOI 10.1371/journal.pone.0017711	4
Stepanow S, 2011, PLOS ONE, V6, P0, DOI 10.1371/journal.pone.0017711	4
Stoffers DA, 2003, DIABETES, V52, P734, DOI 10.2337/diabetes.52.3.734	4
Sun GD, 2010, J AM SOC NEPHROL, V21, P2069, DOI 10.1681/ASN.2010060633	4
Sun GD, 2010, J AM SOC NEPHROL, V21, P2069, DOI 10.1681/ASN.2010060633	4
Sun K, 2014, MOL MED REP, V9, P967, DOI 10.3892/mmr.2013.1872	4
Szabo M, 2018, BIOCHEM GENET, V56, P553, DOI 10.1007/s10528-018-9863-8	4
Talchai C, 2012, CELL, V150, P1223, DOI 10.1016/j.cell.2012.07.029	4
Taneera J, 2012, CELL METAB, V16, P122, DOI 10.1016/j.cmet.2012.06.006	4
Terry MB, 2011, EPIGENETICS-US, V6, P828, DOI 10.4161/epi.6.7.16500	4
Teschendorff AE, 2013, BIOINFORMATICS, V29, P189, DOI 10.1093/bioinformatics/bts680	4
Thorel F, 2010, NATURE, V464, P1149, DOI 10.1038/nature08894	4
Tobi EW, 2022, DIABETES CARE, V45, P614, DOI 10.2337/dc21-1701	4
Tu PP, 2015, J PHYSIOL BIOCHEM, V71, P89, DOI 10.1007/s13105-015-0385-0	4
Umlauf D, 2004, NAT GENET, V36, P1296, DOI 10.1038/ng1467	4
Villeneuve LM, 2010, AM J PHYSIOL-RENAL, V299, PF14, DOI 10.1152/ajprenal.00200.2010	4
Volkov P, 2016, PLOS ONE, V11, P0, DOI 10.1371/journal.pone.0157776	4
Wang YQ, 2020, DIABETES, V69, P1708, DOI 10.2337/db19-0906	4
Wankhade UD, 2017, PLOS ONE, V12, P0, DOI 10.1371/journal.pone.0175675	4
Waterland RA, 2006, GENESIS, V44, P401, DOI 10.1002/dvg.20230	4
Weir GC, 2013, ANN NY ACAD SCI, V1281, P92, DOI 10.1111/nyas.12031	4
Wittenbecher C, 2019, DIABETES, V68, P188, DOI 10.2337/db18-0620	4
Xie W, 2019, BIOCHEM BIOPH RES CO, V518, P120, DOI 10.1016/j.bbrc.2019.08.018	4
Xu XJ, 2013, EPIGENETICS-US, V8, P522, DOI 10.4161/epi.24506	4
Xu XJ, 2013, EPIGENETICS-US, V8, P522, DOI 10.4161/epi.24506	4
Yang XJ, 2014, CANCER CELL, V26, P577, DOI 10.1016/j.ccr.2014.07.028	4
Yokomori N, 2002, DIABETOLOGIA, V45, P140, DOI 10.1007/s125-002-8255-4	4
Young L E, 2001, TWIN RES, V4, P307, DOI 10.1375/twin.4.5.307	4
Yuan W, 2014, NAT COMMUN, V5, P0, DOI 10.1038/ncomms6719	4
Zampetaki A, 2010, CIRC RES, V107, P810, DOI 10.1161/CIRCRESAHA.110.226357	4
Zampetaki A, 2010, CIRC RES, V107, P810, DOI 10.1161/CIRCRESAHA.110.226357	4
Zeggini E, 2008, NAT GENET, V40, P638, DOI 10.1038/ng.120	4
Zeilinger S, 2013, PLOS ONE, V8, P0, DOI 10.1371/journal.pone.0063812	4
Zhang FF, 2011, EPIGENETICS-US, V6, P293, DOI 10.4161/epi.6.3.14378	4
Aerts L, 2006, INT J BIOCHEM CELL B, V38, P894, DOI 10.1016/j.biocel.2005.07.006	5
Ahlqvist E, 2018, LANCET DIABETES ENDO, V6, P361, DOI 10.1016/S2213-8587(18)30051-2	5
Aiken CE, 2014, HUM REPROD UPDATE, V20, P63, DOI 10.1093/humupd/dmt043	5
Aiken CE, 2014, HUM REPROD UPDATE, V20, P63, DOI 10.1093/humupd/dmt043	5
Akirav EM, 2011, P NATL ACAD SCI USA, V108, P19018, DOI 10.1073/pnas.1111008108	5
Allis CD, 2016, NAT REV GENET, V17, P487, DOI 10.1038/nrg.2016.59	5
Armitage JA, 2004, J PHYSIOL-LONDON, V561, P355, DOI 10.1113/jphysiol.2004.072009	5
Arpon A, 2019, SCI REP-UK, V9, P0, DOI 10.1038/s41598-019-38980-2	5
Bansal A, 2018, AM J PHYSIOL-ENDOC M, V315, PE15, DOI 10.1152/ajpendo.00424.2017	5
Bell CG, 2010, PLOS ONE, V5, P0, DOI 10.1371/journal.pone.0014040	5
Berger SL, 2007, NATURE, V447, P407, DOI 10.1038/nature05915	5
Bernstein E, 2005, GENE DEV, V19, P1635, DOI 10.1101/gad.1324305	5
Boloker J, 2002, DIABETES, V51, P1499, DOI 10.2337/diabetes.51.5.1499	5
Campion J, 2009, OBESITY, V17, P1293, DOI 10.1038/oby.2008.679	5
Christensen BC, 2009, PLOS GENET, V5, P0, DOI 10.1371/journal.pgen.1000602	5
Cordero P, 2011, J PHYSIOL BIOCHEM, V67, P463, DOI 10.1007/s13105-011-0084-4	5
Cropley JE, 2006, P NATL ACAD SCI USA, V103, P17308, DOI 10.1073/pnas.0607090103	5
Dolinoy DC, 2007, P NATL ACAD SCI USA, V104, P13056, DOI 10.1073/pnas.0703739104	5
Drake AJ, 2005, AM J PHYSIOL-REG I, V288, PR34, DOI 10.1152/ajpregu.00106.2004	5
Gilbert ER, 2012, EPIGENETICS-US, V7, P841, DOI 10.4161/epi.21238	5
Gluckman PD, 2009, NAT REV ENDOCRINOL, V5, P401, DOI 10.1038/nrendo.2009.102	5
Gordon L, 2012, GENOME RES, V22, P1395, DOI 10.1101/gr.136598.111	5
Gordon L, 2012, GENOME RES, V22, P1395, DOI 10.1101/gr.136598.111	5
Gu TW, 2013, CLIN EPIGENETICS, V5, P0, DOI 10.1186/1868-7083-5-21	5
Guerrero-Bosagna C, 2010, PLOS ONE, V5, P0, DOI 10.1371/journal.pone.0013100	5
Hidalgo B, 2014, DIABETES, V63, P801, DOI 10.2337/db13-1100	5
Hindorff LA, 2009, P NATL ACAD SCI USA, V106, P9362, DOI 10.1073/pnas.0903103106	5
Hochberg Z, 2011, ENDOCR REV, V32, P159, DOI 10.1210/er.2009-0039	5
Jaffe AE, 2014, GENOME BIOL, V15, P0, DOI 10.1186/gb-2014-15-2-r31	5
Jiang MH, 2011, ENDOCRINOLOGY, V152, P1284, DOI 10.1210/en.2010-1162	5
Khan MAB, 2020, J EPIDEMIOL GLOB HEA, V10, P107, DOI 10.2991/jegh.k.191028.001	5
Ko YA, 2013, GENOME BIOL, V14, P0, DOI 10.1186/gb-2013-14-10-r108	5
Ko YA, 2013, GENOME BIOL, V14, P0, DOI 10.1186/gb-2013-14-10-r108	5
Kuehnen P, 2012, PLOS GENET, V8, P0, DOI 10.1371/journal.pgen.1002543	5
Kuehnen P, 2012, PLOS GENET, V8, P0, DOI 10.1371/journal.pgen.1002543	5
Lindholm ME, 2014, EPIGENETICS-US, V9, P1557, DOI 10.4161/15592294.2014.982445	5
Ling C, 2004, J CLIN INVEST, V114, P1518, DOI 10.1172/JCI200421889	5
MacLennan NK, 2004, PHYSIOL GENOMICS, V18, P43, DOI 10.1152/physiolgenomics.00042.2004	5
Malmgren S, 2013, J BIOL CHEM, V288, P11973, DOI 10.1074/jbc.M112.422527	5
Manning AK, 2012, NAT GENET, V44, P659, DOI 10.1038/ng.2274	5
McMillen IC, 2005, PHYSIOL REV, V85, P571, DOI 10.1152/physrev.00053.2003	5
Miao F, 2014, DIABETES, V63, P1748, DOI 10.2337/db13-1251	5
Miao F, 2014, DIABETES, V63, P1748, DOI 10.2337/db13-1251	5
Milagro FI, 2013, MOL ASPECTS MED, V34, P782, DOI 10.1016/j.mam.2012.06.010	5
Moore LD, 2013, NEUROPSYCHOPHARMACOL, V38, P23, DOI 10.1038/npp.2012.112	5
Orozco LD, 2018, HUM MOL GENET, V27, P1830, DOI 10.1093/hmg/ddy093	5
Ouni M, 2020, DIABETES, V69, P2503, DOI 10.2337/db20-0204	5
Pirola L, 2011, GENOME RES, V21, P1601, DOI 10.1101/gr.116095.110	5
Ritchie ME, 2015, NUCLEIC ACIDS RES, V43, P0, DOI 10.1093/nar/gkv007	5
Sapienza C, 2011, EPIGENETICS-US, V6, P20, DOI 10.4161/epi.6.1.13362	5
Scott RA, 2012, NAT GENET, V44, P991, DOI 10.1038/ng.2385	5
Sharma S, 2016, PHARMACOL RES, V113, P320, DOI 10.1016/j.phrs.2016.09.009	5
Sharp GC, 2017, HUM MOL GENET, V26, P4067, DOI 10.1093/hmg/ddx290	5
Shukla S, 2011, NATURE, V479, P74, DOI 10.1038/nature10442	5
Speliotes EK, 2010, NAT GENET, V42, P937, DOI 10.1038/ng.686	5
Stenvinkel P, 2007, J INTERN MED, V261, P488, DOI 10.1111/j.1365-2796.2007.01777.x	5
Stitzel ML, 2010, CELL METAB, V12, P443, DOI 10.1016/j.cmet.2010.09.012	5
Sun WF, 2018, NAT MED, V24, P1372, DOI 10.1038/s41591-018-0102-y	5
Tobi EW, 2018, SCI ADV, V4, P0, DOI 10.1126/sciadv.aao4364	5
Voight BF, 2010, NAT GENET, V42, P579, DOI 10.1038/ng.609	5
Wang XL, 2010, BMC MED, V8, P0, DOI 10.1186/1741-7015-8-87	5
Wei YC, 2014, P NATL ACAD SCI USA, V111, P1873, DOI 10.1073/pnas.1321195111	5
Wei YC, 2014, P NATL ACAD SCI USA, V111, P1873, DOI 10.1073/pnas.1321195111	5
Zambrano E, 2005, J PHYSIOL-LONDON, V566, P225, DOI 10.1113/jphysiol.2005.086462	5
Ahmed SAH, 2020, CLIN EPIGENETICS, V12, P0, DOI 10.1186/s13148-020-00896-4	6
Akirav EM, 2011, P NATL ACAD SCI USA, V108, P19018, DOI 10.1073/pnas.1111008108	6
Almen MS, 2012, GENOMICS, V99, P132, DOI 10.1016/j.ygeno.2011.12.007	6
Bell JT, 2012, PLOS GENET, V8, P189, DOI 10.1371/journal.pgen.1002629	6
Bell JT, 2012, PLOS GENET, V8, P189, DOI 10.1371/journal.pgen.1002629	6
Bernstein BE, 2007, CELL, V128, P669, DOI 10.1016/j.cell.2007.01.033	6
Billings LK, 2010, ANN NY ACAD SCI, V1212, P59, DOI 10.1111/j.1749-6632.2010.05838.x	6
Binder AM, 2015, CLIN EPIGENETICS, V7, P0, DOI 10.1186/s13148-015-0116-y	6
Bogdarina I, 2007, CIRC RES, V100, P520, DOI 10.1161/01.RES.0000258855.60637.58	6
Bruce KD, 2009, HEPATOLOGY, V50, P1796, DOI 10.1002/hep.23205	6
Bysani M, 2017, EPIGENOMICS-UK, V9, P105, DOI 10.2217/epi-2016-0087	6
Cavalli G, 2019, NATURE, V571, P489, DOI 10.1038/s41586-019-1411-0	6
Constancia M, 2004, NATURE, V432, P53, DOI 10.1038/432053a	6
Cooper WN, 2012, FASEB J, V26, P1782, DOI 10.1096/fj.11-192708	6
Daneshpajooh M, 2018, ACTA DIABETOL, V55, P1231, DOI 10.1007/s00592-018-1201-4	6
Day K, 2013, GENOME BIOL, V14, P0, DOI 10.1186/gb-2013-14-9-r102	6
del Rosario MC, 2014, METABOLISM, V63, P654, DOI 10.1016/j.metabol.2014.01.007	6
Ding GL, 2012, DIABETES, V61, P1133, DOI 10.2337/db11-1314	6
Donath MY, 2011, NAT REV IMMUNOL, V11, P98, DOI 10.1038/nri2925	6
Einstein F, 2010, PLOS ONE, V5, P0, DOI 10.1371/journal.pone.0008887	6
Fisher MM, 2015, DIABETES, V64, P3867, DOI 10.2337/db15-0430	6
Florath I, 2014, HUM MOL GENET, V23, P1186, DOI 10.1093/hmg/ddt531	6
Frye M, 2018, SCIENCE, V361, P1346, DOI 10.1126/science.aau1646	6
Gillberg L, 2015, FRONT ENDOCRINOL, V6, P0, DOI 10.3389/fendo.2015.00043	6
Gluckman PD, 2007, P NATL ACAD SCI USA, V104, P12796, DOI 10.1073/pnas.0705667104	6
Guariguata L, 2014, DIABETES RES CLIN PR, V103, P137, DOI 10.1016/j.diabres.2013.11.002	6
Hall E, 2013, BMC MED GENET, V14, P0, DOI 10.1186/1471-2350-14-76	6
Horvath S, 2012, GENOME BIOL, V13, P0, DOI 10.1186/gb-2012-13-10-r97	6
Hyun K, 2017, EXP MOL MED, V49, P0, DOI 10.1038/emm.2017.11	6
Ishikawa K, 2015, PLOS ONE, V10, P0, DOI 10.1371/journal.pone.0115350	6
Jeon JP, 2017, PLOS ONE, V12, P0, DOI 10.1371/journal.pone.0177406	6
Keller M, 2017, MOL METAB, V6, P86, DOI 10.1016/j.molmet.2016.11.003	6
Kouzarides T, 2007, CELL, V128, P693, DOI 10.1016/j.cell.2007.02.005	6
Kowluru RA, 2016, LAB INVEST, V96, P1040, DOI 10.1038/labinvest.2016.78	6
Levine ME, 2018, AGING-US, V10, P573, DOI 10.18632/aging.101414	6
McCarthy MI, 2010, NEW ENGL J MED, V363, P2339, DOI 10.1056/NEJMra0906948	6
Neiman D, 2017, P NATL ACAD SCI USA, V114, P13525, DOI 10.1073/pnas.1713736114	6
Nicoletti CF, 2016, OBES SURG, V26, P603, DOI 10.1007/s11695-015-1802-8	6
Ogurtsova K, 2017, DIABETES RES CLIN PR, V128, P40, DOI 10.1016/j.diabres.2017.03.024	6
Okabe J, 2012, CIRC RES, V110, P1067, DOI 10.1161/CIRCRESAHA.112.266171	6
Okabe J, 2012, CIRC RES, V110, P1067, DOI 10.1161/CIRCRESAHA.112.266171	6
Ozanne SE, 2004, NATURE, V427, P411, DOI 10.1038/427411b	6
Parrillo L, 2016, INT J OBESITY, V40, P929, DOI 10.1038/ijo.2016.36	6
Parrillo L, 2019, INT J MOL SCI, V20, P0, DOI 10.3390/ijms20122983	6
Paul DS, 2016, NAT COMMUN, V7, P0, DOI 10.1038/ncomms13555	6
Poy MN, 2009, P NATL ACAD SCI USA, V106, P5813, DOI 10.1073/pnas.0810550106	6
Reinius LE, 2012, PLOS ONE, V7, P0, DOI 10.1371/journal.pone.0041361	6
Sladek R, 2007, NATURE, V445, P881, DOI 10.1038/nature05616	6
Tahiliani M, 2009, SCIENCE, V324, P930, DOI 10.1126/science.1170116	6
Villeneuve LM, 2008, P NATL ACAD SCI USA, V105, P9047, DOI 10.1073/pnas.0803623105	6
Villeneuve LM, 2010, DIABETES, V59, P2904, DOI 10.2337/db10-0208	6
Villeneuve LM, 2010, DIABETES, V59, P2904, DOI 10.2337/db10-0208	6
Vujkovic M, 2020, NAT GENET, V52, P680, DOI 10.1038/s41588-020-0637-y	6
Wang XF, 2016, JCI INSIGHT, V1, P0, DOI 10.1172/jci.insight.87748	6
Ziller MJ, 2013, NATURE, V500, P477, DOI 10.1038/nature12433	6
Barres R, 2011, AM J CLIN NUTR, V93, P897S, DOI 10.3945/ajcn.110.001933	7
Berger SL, 2009, GENE DEV, V23, P781, DOI 10.1101/gad.1787609	7
Bramswig NC, 2013, J CLIN INVEST, V123, P1275, DOI 10.1172/JCI66514	7
Burdge GC, 2007, BRIT J NUTR, V97, P435, DOI 10.1017/S0007114507352392	7
Campion J, 2009, OBES REV, V10, P383, DOI 10.1111/j.1467-789X.2009.00595.x	7
Cedar H, 2009, NAT REV GENET, V10, P295, DOI 10.1038/nrg2540	7
Cote S, 2016, CLIN EPIGENETICS, V8, P0, DOI 10.1186/s13148-016-0239-9	7
Crujeiras AB, 2016, TRANSL RES, V178, P13, DOI 10.1016/j.trsl.2016.07.002	7
Deaton AM, 2011, GENE DEV, V25, P1010, DOI 10.1101/gad.2037511	7
Dick KJ, 2014, LANCET, V383, P1990, DOI 10.1016/S0140-6736(13)62674-4	7
Du P, 2010, BMC BIOINFORMATICS, V11, P0, DOI 10.1186/1471-2105-11-587	7
Dunham I, 2012, NATURE, V489, P57, DOI 10.1038/nature11247	7
Fadista J, 2014, P NATL ACAD SCI USA, V111, P13924, DOI 10.1073/pnas.1402665111	7
Frayling TM, 2007, SCIENCE, V316, P889, DOI 10.1126/science.1141634	7
Gaulton KJ, 2010, NAT GENET, V42, P255, DOI 10.1038/ng.530	7
Gillberg L, 2014, METABOLISM, V63, P263, DOI 10.1016/j.metabol.2013.10.003	7
Haertle L, 2017, CLIN EPIGENETICS, V9, P0, DOI 10.1186/s13148-017-0329-3	7
Hjort L, 2017, CLIN EPIGENETICS, V9, P0, DOI 10.1186/s13148-017-0340-8	7
Jacobsen SC, 2014, DIABETOLOGIA, V57, P1154, DOI 10.1007/s00125-014-3198-8	7
Kameswaran V, 2018, DIABETES, V67, P1807, DOI 10.2337/db17-0682	7
Kaminsky ZA, 2009, NAT GENET, V41, P240, DOI 10.1038/ng.286	7
Kammel A, 2016, HUM MOL GENET, V25, P2588, DOI 10.1093/hmg/ddw121	7
Kong A, 2009, NATURE, V462, P868, DOI 10.1038/nature08625	7
Lehnen H, 2013, MOL HUM REPROD, V19, P415, DOI 10.1093/molehr/gat020	7
Liu C, 2018, MOL PSYCHIATR, V23, P422, DOI 10.1038/mp.2016.192	7
Liu J, 2019, BBA-MOL BASIS DIS, V1865, P2138, DOI 10.1016/j.bbadis.2019.04.011	7
Liu Y, 2013, NAT BIOTECHNOL, V31, P142, DOI 10.1038/nbt.2487	7
Lu TTH, 2018, CELL METAB, V27, P1294, DOI 10.1016/j.cmet.2018.04.013	7
Manolio TA, 2009, NATURE, V461, P747, DOI 10.1038/nature08494	7
Miao F, 2007, J BIOL CHEM, V282, P13854, DOI 10.1074/jbc.M609446200	7
Milagro FI, 2009, J PHYSIOL BIOCHEM, V65, P1, DOI 10.1007/BF03165964	7
Olsson AH, 2014, PLOS GENET, V10, P0, DOI 10.1371/journal.pgen.1004735	7
Ou K, 2019, J CLIN INVEST, V129, P209, DOI 10.1172/JCI99170	7
Pasquali L, 2014, NAT GENET, V46, P136, DOI 10.1038/ng.2870	7
Petersen MC, 2018, PHYSIOL REV, V98, P2133, DOI 10.1152/physrev.00063.2017	7
Pinzon-Cortes JA, 2017, ENDOCR CONNECT, V6, P708, DOI 10.1530/EC-17-0199	7
Portela A, 2010, NAT BIOTECHNOL, V28, P1057, DOI 10.1038/nbt.1685	7
Raciti GA, 2017, SCI REP-UK, V7, P0, DOI 10.1038/srep43526	7
Rakyan VK, 2011, NAT REV GENET, V12, P529, DOI 10.1038/nrg3000	7
Raychaudhuri N, 2008, J BIOL CHEM, V283, P13611, DOI 10.1074/jbc.M800128200	7
Relton CL, 2012, PLOS ONE, V7, P0, DOI 10.1371/journal.pone.0031821	7
Ruchat SM, 2013, EPIGENETICS-US, V8, P935, DOI 10.4161/epi.25578	7
Saeedi P, 2019, DIABETES RES CLIN PR, V157, P0, DOI 10.1016/j.diabres.2019.107843	7
van Otterdijk SD, 2017, PLOS ONE, V12, P0, DOI 10.1371/journal.pone.0180955	7
Voisin S, 2015, GENOME MED, V7, P0, DOI 10.1186/s13073-015-0225-4	7
Waterland RA, 2004, NUTRITION, V20, P63, DOI 10.1016/j.nut.2003.09.011	7
Zhong T, 2017, ONCOGENE, V36, P2345, DOI 10.1038/onc.2016.391	7
Zhou Z, 2018, NUTR METAB, V15, P0, DOI 10.1186/s12986-018-0283-x	7
Allard C, 2015, EPIGENETICS-US, V10, P342, DOI 10.1080/15592294.2015.1029700	8
Anway MD, 2005, SCIENCE, V308, P1466, DOI 10.1126/science.1108190	8
Barajas-Olmos F, 2018, BMC MED GENET, V19, P0, DOI 10.1186/s12881-018-0542-8	8
Bell CG, 2010, BMC MED GENOMICS, V3, P0, DOI 10.1186/1755-8794-3-33	8
Bouchard L, 2010, DIABETES CARE, V33, P2436, DOI 10.2337/dc10-1024	8
Chen Z, 2020, NAT METAB, V2, P744, DOI 10.1038/s42255-020-0231-8	8
Cooper ME, 2010, CIRC RES, V107, P1403, DOI 10.1161/CIRCRESAHA.110.223552	8
Drong AW, 2012, CLIN PHARMACOL THER, V92, P707, DOI 10.1038/clpt.2012.149	8
Dunn GA, 2011, ENDOCRINOLOGY, V152, P2228, DOI 10.1210/en.2010-1461	8
Egger G, 2004, NATURE, V429, P457, DOI 10.1038/nature02625	8
Fraga MF, 2005, P NATL ACAD SCI USA, V102, P10604, DOI 10.1073/pnas.0500398102	8
Gallou-Kabani C, 2005, DIABETES, V54, P1899, DOI 10.2337/diabetes.54.7.1899	8
Garcia-Calzon S, 2017, CLIN EPIGENETICS, V9, P0, DOI 10.1186/s13148-017-0400-0	8
Hjort L, 2018, JCI INSIGHT, V3, P0, DOI 10.1172/jci.insight.122572	8
Kaati G, 2002, EUR J HUM GENET, V10, P682, DOI 10.1038/sj.ejhg.5200859	8
Kelstrup L, 2016, DIABETES, V65, P2900, DOI 10.2337/db16-0227	8
Liu J, 2019, NAT COMMUN, V10, P0, DOI 10.1038/s41467-019-10487-4	8
Liu Y, 2013, NAT BIOTECHNOL, V31, P142, DOI 10.1038/nbt.2487	8
Lu AT, 2019, AGING-US, V11, P303, DOI 10.18632/aging.101684	8
Marioni RE, 2015, GENOME BIOL, V16, P0, DOI 10.1186/s13059-015-0584-6	8
Ng SF, 2010, NATURE, V467, P963, DOI 10.1038/nature09491	8
Pinney SE, 2010, TRENDS ENDOCRIN MET, V21, P223, DOI 10.1016/j.tem.2009.10.002	8
Samuelsson AM, 2008, HYPERTENSION, V51, P383, DOI 10.1161/HYPERTENSIONAHA.107.101477	8
Sapienza C, 2011, EPIGENETICS-US, V6, P20, DOI 10.4161/epi.6.1.13362	8
Scott LJ, 2007, SCIENCE, V316, P1341, DOI 10.1126/science.1142382	8
Teschendorff AE, 2013, BIOINFORMATICS, V29, P189, DOI 10.1093/bioinformatics/bts680	8
Tobi EW, 2014, NAT COMMUN, V5, P0, DOI 10.1038/ncomms6592	8
Yang Y, 2019, J CLIN ENDOCR METAB, V104, P665, DOI 10.1210/jc.2018-00619	8
Zhao JY, 2012, DIABETES, V61, P542, DOI 10.2337/db11-1048	8
Agardh E, 2015, BMC MED, V13, P0, DOI 10.1186/s12916-015-0421-5	9
Agha G, 2015, INT J EPIDEMIOL, V44, P1277, DOI 10.1093/ije/dyu236	9
Ahrens M, 2013, CELL METAB, V18, P296, DOI 10.1016/j.cmet.2013.07.004	9
Avrahami D, 2015, CELL METAB, V22, P619, DOI 10.1016/j.cmet.2015.07.025	9
Barbosa TD, 2016, MOL METAB, V5, P184, DOI 10.1016/j.molmet.2015.12.002	9
Barres R, 2016, NAT REV ENDOCRINOL, V12, P441, DOI 10.1038/nrendo.2016.87	9
Bibikova M, 2011, GENOMICS, V98, P288, DOI 10.1016/j.ygeno.2011.07.007	9
Bouchard L, 2010, AM J CLIN NUTR, V91, P309, DOI 10.3945/ajcn.2009.28085	9
Burdge GC, 2009, J NUTR, V139, P1054, DOI 10.3945/jn.109.104653	9
Dolinoy DC, 2006, ENVIRON HEALTH PERSP, V114, P567, DOI 10.1289/ehp.8700	9
Dominguez-Salas P, 2014, NAT COMMUN, V5, P0, DOI 10.1038/ncomms4746	9
El Hajj N, 2013, DIABETES, V62, P1320, DOI 10.2337/db12-0289	9
Grundberg E, 2013, AM J HUM GENET, V93, P876, DOI 10.1016/j.ajhg.2013.10.004	9
Horvath S, 2014, P NATL ACAD SCI USA, V111, P15538, DOI 10.1073/pnas.1412759111	9
Houseman EA, 2012, BMC BIOINFORMATICS, V13, P0, DOI 10.1186/1471-2105-13-86	9
Juvinao-Quintero DL, 2021, CLIN EPIGENETICS, V13, P0, DOI 10.1186/s13148-021-01027-3	9
Kim AY, 2015, NAT COMMUN, V6, P0, DOI 10.1038/ncomms8585	9
Mendelson MM, 2017, PLOS MED, V14, P0, DOI 10.1371/journal.pmed.1002215	9
Miao F, 2008, DIABETES, V57, P3189, DOI 10.2337/db08-0645	9
Nilsson E, 2017, CLIN EPIGENETICS, V9, P0, DOI 10.1186/s13148-017-0399-2	9
Paneni F, 2015, CIRC-CARDIOVASC GENE, V8, P150, DOI 10.1161/CIRCGENETICS.114.000671	9
Sommese L, 2017, EPIGENETICS-US, V12, P401, DOI 10.1080/15592294.2016.1278097	9
Suzuki MM, 2008, NAT REV GENET, V9, P465, DOI 10.1038/nrg2341	9
Thompson RF, 2010, J BIOL CHEM, V285, P15111, DOI 10.1074/jbc.M109.095133	9
Wang XL, 2010, BMC MED, V8, P0, DOI 10.1186/1741-7015-8-87	9
Waterland RA, 2003, MOL CELL BIOL, V23, P5293, DOI 10.1128/MCB.23.15.5293-5300.2003	9
Weaver ICG, 2004, NAT NEUROSCI, V7, P847, DOI 10.1038/nn1276	9
Willmer T, 2018, FRONT ENDOCRINOL, V9, P0, DOI 10.3389/fendo.2018.00744	9
Xue A, 2018, NAT COMMUN, V9, P0, DOI 10.1038/s41467-018-04951-w	9
Ziller MJ, 2013, NATURE, V500, P477, DOI 10.1038/nature12433	9
Aryee MJ, 2014, BIOINFORMATICS, V30, P1363, DOI 10.1093/bioinformatics/btu049	10
Bonder MJ, 2017, NAT GENET, V49, P131, DOI 10.1038/ng.3721	10
Bouchard L, 2012, DIABETES, V61, P1272, DOI 10.2337/db11-1160	10
Chen YA, 2013, EPIGENETICS-US, V8, P203, DOI 10.4161/epi.23470	10
Cho NH, 2018, DIABETES RES CLIN PR, V138, P271, DOI 10.1016/j.diabres.2018.02.023	10
Feil R, 2012, NAT REV GENET, V13, P97, DOI 10.1038/nrg3142	10
Feil R, 2012, NAT REV GENET, V13, P97, DOI 10.1038/nrg3142	10
Godfrey KM, 2011, DIABETES, V60, P1528, DOI 10.2337/db10-0979	10
Jaffe AE, 2014, GENOME BIOL, V15, P0, DOI 10.1186/gb-2014-15-2-r31	10
Kirchner H, 2013, TRENDS CELL BIOL, V23, P203, DOI 10.1016/j.tcb.2012.11.008	10
Kirchner H, 2013, TRENDS CELL BIOL, V23, P203, DOI 10.1016/j.tcb.2012.11.008	10
Rakyan VK, 2011, PLOS GENET, V7, P0, DOI 10.1371/journal.pgen.1002300	10
Sandovici I, 2011, P NATL ACAD SCI USA, V108, P5449, DOI 10.1073/pnas.1019007108	10
Simar D, 2014, METABOLISM, V63, P1188, DOI 10.1016/j.metabol.2014.05.014	10
van Dijk SJ, 2015, INT J OBESITY, V39, P85, DOI 10.1038/ijo.2014.34	10
Zhao JY, 2012, DIABETES, V61, P542, DOI 10.2337/db11-1048	10
Abderrahmani A, 2018, DIABETES, V67, P1310, DOI 10.2337/db17-1539	11
Daneshpajooh M, 2017, DIABETOLOGIA, V60, P116, DOI 10.1007/s00125-016-4113-2	11
Donkin I, 2016, CELL METAB, V23, P369, DOI 10.1016/j.cmet.2015.11.004	11
Du P, 2010, BMC BIOINFORMATICS, V11, P0, DOI 10.1186/1471-2105-11-587	11
Dunham I, 2012, NATURE, V489, P57, DOI 10.1038/nature11247	11
Gillberg L, 2016, DIABETOLOGIA, V59, P799, DOI 10.1007/s00125-015-3852-9	11
Hall E, 2014, GENOME BIOL, V15, P0, DOI 10.1186/s13059-014-0522-z	11
Hannum G, 2013, MOL CELL, V49, P359, DOI 10.1016/j.molcel.2012.10.016	11
Muka T, 2016, NUTR METAB CARDIOVAS, V26, P553, DOI 10.1016/j.numecd.2016.04.002	11
Reddy MA, 2015, DIABETOLOGIA, V58, P443, DOI 10.1007/s00125-014-3462-y	11
Saxena R, 2007, SCIENCE, V316, P1331, DOI 10.1126/science.1142358	11
Barres R, 2013, CELL REP, V3, P1020, DOI 10.1016/j.celrep.2013.03.018	12
Bouchard L, 2012, DIABETES, V61, P1272, DOI 10.2337/db11-1160	12
Dhawan S, 2015, J CLIN INVEST, V125, P2851, DOI 10.1172/JCI79956	12
Grundberg E, 2013, AM J HUM GENET, V93, P876, DOI 10.1016/j.ajhg.2013.10.004	12
Hall E, 2013, BMC MED GENET, V14, P0, DOI 10.1186/1471-2350-14-76	12
Jirtle RL, 2007, NAT REV GENET, V8, P253, DOI 10.1038/nrg2045	12
Kameswaran V, 2014, CELL METAB, V19, P135, DOI 10.1016/j.cmet.2013.11.016	12
Martin-Nunez GM, 2014, EPIGENETICS-US, V9, P1322, DOI 10.4161/15592294.2014.969617	12
Multhaup ML, 2015, CELL METAB, V21, P138, DOI 10.1016/j.cmet.2014.12.014	12
Pinney SE, 2011, DIABETOLOGIA, V54, P2606, DOI 10.1007/s00125-011-2250-1	12
Reinius LE, 2012, PLOS ONE, V7, P0, DOI 10.1371/journal.pone.0041361	12
Ronn T, 2008, DIABETOLOGIA, V51, P1159, DOI 10.1007/s00125-008-1018-8	12
Ruchat SM, 2013, EPIGENETICS-US, V8, P935, DOI 10.4161/epi.25578	12
Villeneuve LM, 2010, AM J PHYSIOL-RENAL, V299, PF14, DOI 10.1152/ajprenal.00200.2010	12
Arner P, 2016, DIABETOLOGIA, V59, P2393, DOI 10.1007/s00125-016-4074-5	13
Bhandare R, 2010, GENOME RES, V20, P428, DOI 10.1101/gr.102038.109	13
Dupuis J, 2010, NAT GENET, V42, P105, DOI 10.1038/ng.520	13
Hall E, 2018, MOL CELL ENDOCRINOL, V472, P57, DOI 10.1016/j.mce.2017.11.019	13
Jacobsen SC, 2012, DIABETOLOGIA, V55, P3341, DOI 10.1007/s00125-012-2717-8	13
Jacobsen SC, 2012, DIABETOLOGIA, V55, P3341, DOI 10.1007/s00125-012-2717-8	13
Pirola L, 2011, GENOME RES, V21, P1601, DOI 10.1101/gr.116095.110	13
Barres R, 2012, CELL METAB, V15, P405, DOI 10.1016/j.cmet.2012.01.001	14
Bibikova M, 2011, GENOMICS, V98, P288, DOI 10.1016/j.ygeno.2011.07.007	14
Kriebel J, 2016, PLOS ONE, V11, P0, DOI 10.1371/journal.pone.0152314	14
Kwak SH, 2016, EXP MOL MED, V48, P0, DOI 10.1038/emm.2016.7	14
Lillycrop KA, 2005, J NUTR, V135, P1382, DOI 10.1093/jn/135.6.1382	14
Ling C, 2007, J CLIN INVEST, V117, P3427, DOI 10.1172/JCI30938	14
Meeks KAC, 2019, INT J EPIDEMIOL, V48, P58, DOI 10.1093/ije/dyy171	14
Morris AP, 2012, NAT GENET, V44, P981, DOI 10.1038/ng.2383	14
Nilsson E, 2014, DIABETES, V63, P2962, DOI 10.2337/db13-1459	14
Perfilyev A, 2017, AM J CLIN NUTR, V105, P991, DOI 10.3945/ajcn.116.143164	14
Ronn T, 2015, EPIGENOMICS-UK, V7, P451, DOI 10.2217/epi.15.7	14
Yuan W, 2014, NAT COMMUN, V5, P0, DOI 10.1038/ncomms6719	14
Bansal A, 2017, PEDIATR DIABETES, V18, P167, DOI 10.1111/pedi.12521	15
Chen YA, 2013, EPIGENETICS-US, V8, P203, DOI 10.4161/epi.23470	15
De Jesus DF, 2019, NAT METAB, V1, P765, DOI 10.1038/s42255-019-0089-9	15
Drong AW, 2012, CLIN PHARMACOL THER, V92, P707, DOI 10.1038/clpt.2012.149	15
El-Osta A, 2008, J EXP MED, V205, P2409, DOI 10.1084/jem.20081188	15
Gluckman PD, 2008, NEW ENGL J MED, V359, P61, DOI 10.1056/NEJMra0708473	15
Horvath S, 2013, GENOME BIOL, V14, P0, DOI 10.1186/gb-2013-14-10-r115	15
Kuroda A, 2009, PLOS ONE, V4, P0, DOI 10.1371/journal.pone.0006953	15
Lillycrop KA, 2007, BRIT J NUTR, V97, P1064, DOI 10.1017/S000711450769196X	15
Lillycrop KA, 2008, BRIT J NUTR, V100, P278, DOI 10.1017/S0007114507894438	15
Mahajan A, 2014, NAT GENET, V46, P234, DOI 10.1038/ng.2897	15
Scott RA, 2017, DIABETES, V66, P2888, DOI 10.2337/db16-1253	15
Zheng Y, 2018, NAT REV ENDOCRINOL, V14, P88, DOI 10.1038/nrendo.2017.151	15
Bell CG, 2010, PLOS ONE, V5, P0, DOI 10.1371/journal.pone.0014040	16
El Hajj N, 2013, DIABETES, V62, P1320, DOI 10.2337/db12-0289	16
Lister R, 2009, NATURE, V462, P315, DOI 10.1038/nature08514	16
Morris AP, 2012, NAT GENET, V44, P981, DOI 10.1038/ng.2383	16
Cardona A, 2019, DIABETES, V68, P2315, DOI 10.2337/db18-0290	17
Carone BR, 2010, CELL, V143, P1084, DOI 10.1016/j.cell.2010.12.008	17
Finer S, 2015, HUM MOL GENET, V24, P3021, DOI 10.1093/hmg/ddv013	17
Kundaje A, 2015, NATURE, V518, P317, DOI 10.1038/nature14248	17
McCarthy MI, 2010, NEW ENGL J MED, V363, P2339, DOI 10.1056/NEJMra0906948	17
Yang BT, 2011, DIABETOLOGIA, V54, P360, DOI 10.1007/s00125-010-1967-6	17
You D, 2017, ELIFE, V6, P0, DOI 10.7554/eLife.30766	17
Barres R, 2012, CELL METAB, V15, P405, DOI 10.1016/j.cmet.2012.01.001	18
Bell CG, 2010, BMC MED GENOMICS, V3, P0, DOI 10.1186/1755-8794-3-33	18
Chen Z, 2016, P NATL ACAD SCI USA, V113, PE3002, DOI 10.1073/pnas.1603712113	18
Locke AE, 2015, NATURE, V518, P197, DOI 10.1038/nature14177	18
Ronn T, 2013, PLOS GENET, V9, P0, DOI 10.1371/journal.pgen.1003572	18
Barres R, 2013, CELL REP, V3, P1020, DOI 10.1016/j.celrep.2013.03.018	19
Hall E, 2014, BMC MED, V12, P0, DOI 10.1186/1741-7015-12-103	19
Jones PA, 2012, NAT REV GENET, V13, P484, DOI 10.1038/nrg3230	19
Al Muftah WA, 2016, CLIN EPIGENETICS, V8, P0, DOI 10.1186/s13148-016-0177-6	20
Benton MC, 2015, GENOME BIOL, V16, P0, DOI 10.1186/s13059-014-0569-x	20
Brasacchio D, 2009, DIABETES, V58, P1229, DOI 10.2337/db08-1666	20
Dayeh T, 2014, PLOS GENET, V10, P0, DOI 10.1371/journal.pgen.1004160	20
Fuchsberger C, 2016, NATURE, V536, P41, DOI 10.1038/nature18642	20
Ling C, 2009, DIABETES, V58, P2718, DOI 10.2337/db09-1003	20
Voight BF, 2010, NAT GENET, V42, P579, DOI 10.1038/ng.609	20
Ribel-Madsen R, 2012, PLOS ONE, V7, P0, DOI 10.1371/journal.pone.0051302	21
Ribel-Madsen R, 2012, PLOS ONE, V7, P0, DOI 10.1371/journal.pone.0051302	21
Kirchner H, 2016, MOL METAB, V5, P171, DOI 10.1016/j.molmet.2015.12.004	22
Nitert MD, 2012, DIABETES, V61, P3322, DOI 10.2337/db11-1653	22
Dayeh TA, 2013, DIABETOLOGIA, V56, P1036, DOI 10.1007/s00125-012-2815-7	23
Demerath EW, 2015, HUM MOL GENET, V24, P4464, DOI 10.1093/hmg/ddv161	23
Houseman EA, 2012, BMC BIOINFORMATICS, V13, P0, DOI 10.1186/1471-2105-13-86	23
Nitert MD, 2012, DIABETES, V61, P3322, DOI 10.2337/db11-1653	23
Tobi EW, 2009, HUM MOL GENET, V18, P4046, DOI 10.1093/hmg/ddp353	23
Brons C, 2010, J CLIN ENDOCR METAB, V95, P3048, DOI 10.1210/jc.2009-2413	24
Florath I, 2016, DIABETOLOGIA, V59, P130, DOI 10.1007/s00125-015-3773-7	24
Mahajan A, 2018, NAT GENET, V50, P1505, DOI 10.1038/s41588-018-0241-6	24
Toperoff G, 2012, HUM MOL GENET, V21, P371, DOI 10.1093/hmg/ddr472	25
Davegardh C, 2018, MOL METAB, V14, P12, DOI 10.1016/j.molmet.2018.01.022	26
Godfrey KM, 2011, DIABETES, V60, P1528, DOI 10.2337/db10-0979	27
Hidalgo B, 2014, DIABETES, V63, P801, DOI 10.2337/db13-1100	27
Jones PA, 2012, NAT REV GENET, V13, P484, DOI 10.1038/nrg3230	27
Barres R, 2009, CELL METAB, V10, P189, DOI 10.1016/j.cmet.2009.07.011	28
Ling C, 2008, DIABETOLOGIA, V51, P615, DOI 10.1007/s00125-007-0916-5	28
Olsson AH, 2014, PLOS GENET, V10, P0, DOI 10.1371/journal.pgen.1004735	28
Yang BT, 2012, MOL ENDOCRINOL, V26, P1203, DOI 10.1210/me.2012-1004	28
Dayeh TA, 2013, DIABETOLOGIA, V56, P1036, DOI 10.1007/s00125-012-2815-7	30
Nilsson E, 2015, J CLIN ENDOCR METAB, V100, PE1491, DOI 10.1210/jc.2015-3204	30
Sandovici I, 2011, P NATL ACAD SCI USA, V108, P5449, DOI 10.1073/pnas.1019007108	30
Kulkarni H, 2015, HUM MOL GENET, V24, P5330, DOI 10.1093/hmg/ddv232	31
Ng SF, 2010, NATURE, V467, P963, DOI 10.1038/nature09491	31
Soriano-Tarraga C, 2016, HUM MOL GENET, V25, P609, DOI 10.1093/hmg/ddv493	31
Yang BT, 2012, MOL ENDOCRINOL, V26, P1203, DOI 10.1210/me.2012-1004	31
Heijmans BT, 2008, P NATL ACAD SCI USA, V105, P17046, DOI 10.1073/pnas.0806560105	32
Walaszczyk E, 2018, DIABETOLOGIA, V61, P354, DOI 10.1007/s00125-017-4497-7	32
Yang BT, 2011, DIABETOLOGIA, V54, P360, DOI 10.1007/s00125-010-1967-6	33
Park JH, 2008, J CLIN INVEST, V118, P2316, DOI 10.1172/JC133655, 10.1172/JCI33655	34
Volkmar M, 2012, EMBO J, V31, P1405, DOI 10.1038/emboj.2011.503	35
Ronn T, 2013, PLOS GENET, V9, P0, DOI 10.1371/journal.pgen.1003572	36
Ronn T, 2015, HUM MOL GENET, V24, P3792, DOI 10.1093/hmg/ddv124	36
Dayeh T, 2016, EPIGENETICS-US, V11, P482, DOI 10.1080/15592294.2016.1178418	37
Ling C, 2019, CELL METAB, V29, P1028, DOI 10.1016/j.cmet.2019.03.009	38
Bacos K, 2016, NAT COMMUN, V7, P0, DOI 10.1038/ncomms11089	39
Dick KJ, 2014, LANCET, V383, P1990, DOI 10.1016/S0140-6736(13)62674-4	39
Toperoff G, 2012, HUM MOL GENET, V21, P371, DOI 10.1093/hmg/ddr472	40
Volkov P, 2017, DIABETES, V66, P1074, DOI 10.2337/db16-0996	43
Volkmar M, 2012, EMBO J, V31, P1405, DOI 10.1038/emboj.2011.503	45
Chambers JC, 2015, LANCET DIABETES ENDO, V3, P526, DOI 10.1016/S2213-8587(15)00127-8	58
Wahl S, 2017, NATURE, V541, P81, DOI 10.1038/nature20784	60
Nilsson E, 2014, DIABETES, V63, P2962, DOI 10.2337/db13-1459	66
Dayeh T, 2014, PLOS GENET, V10, P0, DOI 10.1371/journal.pgen.1004160	78

## Sheet: cited journey
Cited Journey	Number
ADV HUM GENET	1
CANCER GENET CYTOGEN	1
HISTOCOMPATIBILITY T	1
ARCHIVUM IMMUNOLOGIAE ET THERAPIAE EXPERIMENTALIS	1
CANCER	1
ADV CANCER RES	1
CANCER BIOCHEM BIOPH	1
METHODS ENZYMOL	1
ADV IMMUNOL	1
HUM IMMUNOL	1
BIRTH DEFECTS ORIGINAL ARTICLE SERIES	1
IMMUNOL TODAY	1
EUROPEAN JOURNAL OF HUMAN GENETICS	1
CLIN INVEST MED	1
CRIT REV TOXICOL	1
CYTOGENET CELL GENET	1
CAN J GASTROENTEROL	1
CURR TOP MICROBIOL	1
ANNU REV CELL BIOL	1
CELLS TISSUES ORGANS	1
AUTOIMMUNITY	1
CELL STRUCT FUNCT	1
BIOCHEM INT	1
EXPERT OPIN INV DRUG	1
CANCER BIOL THER	1
DIABETES TECHNOL THER	1
COCHRANE DATABASE SY	1
DNA-J MOLEC CELL BIO	1
AM J PHYSL ENDOCRINO	1
ADV PHARMACOL	1
IEEE T KNOWL DATA EN	1
AM J PHYS ANTHROPOL	1
ADV ENZYME REGUL	1
DEV MED CHILD NEUROL	1
ACTA DIABETOL LAT	1
ANGIOGENESIS	1
AMINO ACIDS	1
EXERC IMMUNOL REV	1
METABOLIC BASIS INHE	1
ACTA ENDOCRINOL-COP	1
MOL CLONING LAB MANU	1
CYTOMETRY	1
GENE CHROMOSOME CANC	1
P NATL ACAD SCI-BIOL	1
J SOC GYNECOL INVEST	2
BRAIN BEHAV IMMUN	2
IMMUNOL REV	2
IN PRESS BR J NUTR	2
CURR OPIN ENDOCRINOL DIABETES OBES	2
PHENOTYPIC EVOLUTION	2
CYTOGENET GENOME RES	2
SEMIN PERINATOL	2
ANNU REV ENTOMOL	2
BIRTH DEFECTS RES C EMBRYO TODAY	2
CURR DIAB REP	2
J HISTOCHEM CYTOCHEM	2
BRIT J DERMATOL	2
J THEOR BIOL	2
DEV GENET	2
EVOLUTION 4 DIMENSIO	2
AM J MED GENET	2
HUM BIOL	2
TISSUE ANTIGENS	2
EUR J PEDIATR	2
ADV GENET	2
CALCIFIED TISSUE INT	2
IMMUNOL LETT	2
BEHAV BRAIN RES	2
BBA-PROTEINS PROTEOM	2
GENES IMMUN	3
MUTAT RES-REV MUTAT	3
J ASSIST REPROD GEN	3
MUTAT RES	3
BASIC CLIN PHARMACOL	3
HORM-INT J ENDOCRINO	3
MOL CANCER THER	3
ACS CHEM BIOL	3
BBA-BIOENERGETICS	3
PHARMACOGENOMICS J	3
CANCER CAUSE CONTROL	3
AM J REPROD IMMUNOL	3
ANN HUM GENET	3
BIRTH DEFECTS RES C	3
AM J HYPERTENS	3
AM J NEPHROL	3
ARCH PEDIAT ADOL MED	3
AGE (DORDR)	3
CANCER PREV RES	3
VASC MED	3
AM HEART J	3
PHYSIOL RES	3
NUCL ACIDS RES S	3
DIFFERENTIATION	3
CURR DRUG METAB	3
CANCER SCI	3
MORBIDITY AND MORTALITY WEEKLY REPORT	3
ENVIRON SCI POLLUT R	4
BMC MOL BIOL	4
NUTR DIABETES	4
METHODS	4
CHINESE MED J-PEKING	4
EXP PHYSIOL	4
CHEM BIOL	4
BMC GENET	4
CELL IMMUNOL	4
CANCER-AM CANCER SOC	4
HEREDITY	4
J BIOMED BIOTECHNOL	4
PROG MOL BIOL TRANSL	4
ANNU REV CELL DEV BI	4
TRANSPLANTATION	4
AGE	4
NUTR CANCER	4
CURR ENVIRON HEALTH REP	4
BONE RES	4
BEST PRACT RES CL OB	4
LANCET ONCOL	4
CELL BIOL INT	4
ARCH OPHTHALMOL-CHIC	4
GENETICS DIABETES ME	4
ONCOL LETT	4
J PROTEOMICS	4
ACTA BIOCHIM POL	4
INT J ANDROL	4
DIS MARKERS	4
J LEUKOCYTE BIOL	4
EUR J IMMUNOL	4
ENVIRON SCI TECHNOL	4
CURR ATHEROSCLER REP	4
AM J OPHTHALMOL	4
EUR J OBSTET GYN R B	4
NEUROSCI BIOBEHAV R	4
INDIAN J ENDOCRINOL METAB	4
ANN TRANSL MED	4
CHEM-BIOL INTERACT	4
CHEM RES TOXICOL	4
TWIN RES	4
J APPL TOXICOL	4
BIOCHIM BIOPHYS ACTA	4
M S-MED SCI	4
AM J GASTROENTEROL	4
FITOTERAPIA	4
EUR RESPIR J	4
J BIOMED SCI	4
J NUTR METAB	4
PHARMACOGENOMICS	4
J PHARMACOL EXP THER	4
DRUG METAB DISPOS	4
BMC CARDIOVASC DISOR	4
TRENDS PHARMACOL SCI	4
BIOMOLECULAR CONCEPTS	4
ENVIRON TOXICOL PHAR	4
J GASTROEN HEPATOL	4
INT J EXP DIABETES RES	4
ARCHIVES OF PHYSIOLOGY AND BIOCHEMISTRY	4
BRIEF FUNCT GENOMICS	4
INT J GYNECOL OBSTET	4
ASIAN PAC J CANCER P	4
CIBA F SYMP	4
ASIA PAC J CLIN NUTR	4
DIGEST DIS SCI	5
PROG BRAIN RES	5
STROKE	5
CLIN BIOCHEM	5
DEVELOPMENTAL ORIGINS OF HEALTH AND DISEASE	5
CAN MED ASSOC J	5
ARCH MED RES	5
MOL BIOSYST	5
J VIROL	5
NAT REV CARDIOL	5
GERONTOLOGY	5
ENDOCR PRACT	5
BIOGERONTOLOGY	5
MECH DEVELOP	5
J EPIDEMIOL GLOB HEA	5
IMMUNOLOGY	5
ISCIENCE	5
NUTR HOSP	5
EXPERT OPIN THER TAR	5
J MOL CELL BIOL	5
OBES SURG	5
CLIN CHEM LAB MED	5
HUM GENOMICS	5
ACTA GENETICAE MEDICAE ET GEMELLOLOGIAE	5
CHEMBIOCHEM	5
GENET MOL RES	5
MED SCI SPORT EXER	5
LIPIDS	5
MOL CARCINOGEN	5
LIVER INT	5
FRONT MED-PRC	5
CELL BIOSCI	5
CLIN TRANSL MED	5
INT IMMUNOPHARMACOL	5
CLIN OBSTET GYNECOL	5
INFLAMMATION	5
LANCET NEUROL	5
DRUGS	5
CLIN PHARMACOKINET	5
TUMOR BIOL	5
CAN J CARDIOL	5
FRONT ENDOCRINOL (LAUSANNE)	5
CURR OPIN CHEM BIOL	5
AM J MED GENET A	5
AM J MED GENET B	5
AM J MED GENET C	5
HUM HERED	5
MOL BIOL CELL	6
LEUKEMIA	6
PEDIATR OBES	6
DIABETES METAB SYNDR	6
GENES CELLS	6
J EXP CLIN CANC RES	6
FRONT BIOSCI-LANDMRK	6
DIABETES THER	6
CRIT REV CL LAB SCI	6
BIOTECHNIQUES	6
CELL TRANSPLANT	6
ADDICT BIOL	6
EXP MOL PATHOL	6
DIABETES VASC DIS RE	6
MED HYPOTHESES	6
BIOMETRICS	6
NEURON	6
CHEMOSPHERE	6
NAT REV GASTRO HEPAT	6
SCHIZOPHRENIA BULL	6
NAT REV NEUROL	6
DIABETES METAB J	6
ARCH GEN PSYCHIAT	6
PEERJ	6
FRONT AGING NEUROSCI	6
ANN EPIDEMIOL	6
BRIT J OBSTET GYNAEC	6
EUR J BIOCHEM	6
AM J HUM BIOL	7
COCHRANE DB SYST REV	7
CELL BIOCHEM BIOPHYS	7
AM J PUBLIC HEALTH	7
ISLETS	7
INT J CLIN PRACT	7
J PERINAT MED	7
F1000RES	7
DRUG DISCOV TODAY	7
J AM HEART ASSOC	7
METABOLITES	7
REDOX BIOL	7
BMC PREGNANCY CHILDB	7
PAEDIATR PERINAT EP	7
STEM CELLS DEV	7
J BONE MINER RES	7
TRENDS IMMUNOL	7
P ROY SOC B-BIOL SCI	7
CURR OPIN NEPHROL HY	7
VASC PHARMACOL	7
HEART	8
ANNU REV MED	8
ACTA OBSTET GYN SCAN	8
J AM COLL NUTR	8
ANN NEUROL	8
BMC ENDOCR DISORD	8
BREAST CANCER RES TR	8
NUTR RES	8
J NEUROCHEM	8
NEUROSCI LETT	8
J ATHEROSCLER THROMB	8
DIABETES METAB REV	8
CURR OPIN IMMUNOL	8
REPROD BIOL ENDOCRIN	9
BIOCHEM GENET	9
EUR J CLIN INVEST	9
HUM MUTAT	9
EXP EYE RES	9
J MATERN-FETAL NEO M	9
EXP GERONTOL	9
IDF DIABETES ATLAS	9
GENES DIS	9
J NUTRIGENET NUTRIGE	9
MEDICINE	9
TOXICOLOGY	9
J ALZHEIMERS DIS	9
EUR J CANCER	9
PHARMACOL REV	9
R LANG ENV STAT COMP	9
EPIGENETICS	9
INT J ONCOL	9
DIS MODEL MECH	9
ACTA BIOCH BIOPH SIN	9
SIGNAL TRANSDUCT TAR	9
J OBES	9
MOL CANCER RES	10
MOL THER	10
FRONT NEUROSCI-SWITZ	10
ARCH DIS CHILD	10
MOL CELL PROTEOMICS	10
CAN J DIABETES	10
OBES RES	10
CELL HOST MICROBE	10
CURR HYPERTENS REP	10
ANTIOXIDANTS-BASEL	10
STEM CELL RES THER	10
MOL NEUROBIOL	10
SCI ADV	10
ANNU REV GENOM HUM G	10
ENVIRON HEALTH-GLOB	10
ANNU REV PHARMACOL	10
AM J RESP CRIT CARE	11
J STAT SOFTW	11
FRONT CARDIOVASC MED	11
CURR DRUG TARGETS	11
EMBO MOL MED	11
DIABET METAB SYND OB	11
AUTOPHAGY	11
CURR MED CHEM	11
DEV DYNAM	11
BIRTH DEFECTS RES A	11
SCI TOTAL ENVIRON	11
RNA BIOL	11
ENVIRON INT	11
ARCH MED SCI	11
DNA CELL BIOL	11
GENETICS	12
NEUROLOGY	12
NEUROSCIENCE	12
BIOMOLECULES	12
FOOD CHEM TOXICOL	12
STEM CELL REP	12
AM J TRANSL RES	12
ANNU REV PATHOL-MECH	12
CLIN IMMUNOL	13
J ALLERGY CLIN IMMUN	13
TRANSL PSYCHIAT	13
HUM REPROD UPDATE	13
NEUROBIOL AGING	13
GENET EPIDEMIOL	13
CHRONOBIOL INT	13
ENDOCRIN METAB CLIN	13
JNCI-J NATL CANCER I	13
BRAIN RES	13
SCI SIGNAL	13
BIOL PSYCHIAT	13
BBA-GEN SUBJECTS	14
REV ENDOCR METAB DIS	14
CLIN EXP PHARMACOL P	14
PHILOS T R SOC B	14
ACTA PAEDIATR	14
BIOL NEONATE	14
GENES NUTR	14
ANNU REV GENET	14
AM J MED	14
INT J BIOL SCI	14
ANAL CHEM	14
AM J CARDIOL	14
AM J KIDNEY DIS	15
AM J PHYSIOL-GASTR L	15
EUR REV MED PHARMACO	15
ACTA PHARMACOL SIN	15
ANN RHEUM DIS	15
LIPIDS HEALTH DIS	15
BMJ OPEN DIAB RES CA	15
BMC BIOL	15
OBSTET GYNECOL	15
J STEROID BIOCHEM	16
MOL CANCER	16
J PROTEOME RES	16
FRONT ONCOL	16
REPROD SCI	16
GENESIS	16
BIOCHEM CELL BIOL	16
PUBLIC HEALTH NUTR	17
FOOD FUNCT	17
INT J ENDOCRINOL	17
TOXICOL LETT	17
THERANOSTICS	17
MOLECULES	17
MOL THER-NUCL ACIDS	18
J PATHOL	18
EPIDEMIOLOGY	19
NAT CLIN PRACT ENDOC	19
CURR OPIN CELL BIOL	19
CANCERS	19
GENET MED	19
BIOSTATISTICS	20
J AGR FOOD CHEM	20
HORM RES	20
MOL HUM REPROD	21
J CLIN MED	21
EARLY HUM DEV	21
FERTIL STERIL	21
INT J CARDIOL	21
TOXICOL SCI	21
EUR J PHARMACOL	21
WORLD J GASTROENTERO	22
ARCH TOXICOL	22
MUTAT RES-FUND MOL M	22
ENDOCR CONNECT	22
ENVIRON RES	22
J R STAT SOC B	23
J GERONTOL A-BIOL	23
INT J MOL MED	23
BBA-MOL CELL RES	23
ANNU REV IMMUNOL	23
AM J PHYSIOL	23
ADIPOCYTE	24
BMC PUBLIC HEALTH	24
ANAL BIOCHEM	24
J HYPERTENS	24
MOL PHARMACOL	24
FRONTIERS IN GENETICS	24
EXP BIOL MED	24
CURR OPIN ENDOCRINOL	25
MAMM GENOME	25
FRONT CELL DEV BIOL	25
AGEING RES REV	25
EUR J NUTR	25
CLIN NUTR	25
RNA	25
CLIN CHIM ACTA	25
ANNU REV PHYSIOL	25
ONCOL REP	25
DIABETES METAB SYND	25
MECH AGEING DEV	25
CURR OPIN LIPIDOL	25
ENVIRON MOL MUTAGEN	25
J TRANSL MED	25
ACTA PHYSIOL	25
BIOCHEM SOC T	26
MED SCI MONITOR	26
BIOSCIENCE REP	26
STEM CELLS	26
MEDIAT INFLAMM	26
J HUM GENET	27
BIOCHEMISTRY-US	27
EXP THER MED	28
J MOL CELL CARDIOL	28
NAT REV DIS PRIMERS	28
CELL SIGNAL	28
CYTOKINE	28
MOL MED	29
PHYSIOL BEHAV	30
J APPL PHYSIOL	30
CELLS-BASEL	30
CURR DIABETES REV	31
FRONT PHARMACOL	31
NEPHROL DIAL TRANSPL	31
BMJ OPEN	32
HUM REPROD	32
CLIN GENET	32
BMC CANCER	33
BRIT MED BULL	33
NEUROPSYCHOPHARMACOL	33
DIABETOL METAB SYNDR	33
AM J PHYSIOL-HEART C	33
REPRODUCTION	33
CLIN CANCER RES	33
MOL PSYCHIATR	33
CLIN PHARMACOL THER	34
ARCH BIOCHEM BIOPHYS	34
ARCH INTERN MED	34
GUT	35
EXP DIABETES RES	35
NAT REV NEPHROL	35
NUTR METAB	35
CURR BIOL	35
LAB INVEST	35
ADV NUTR	36
BRIT J PHARMACOL	36
CSH PERSPECT BIOL	36
CANCER LETT	37
AM J PHYSIOL-CELL PH	37
IMMUNITY	37
EUR J CLIN NUTR	37
J DEV ORIG HLTH DIS	37
MOL GENET METAB	37
INT J ENV RES PUB HE	38
J ENDOCRINOL INVEST	38
BIOMED PHARMACOTHER	38
REPROD TOXICOL	38
TOXICOL APPL PHARM	38
TRENDS BIOCHEM SCI	38
J AUTOIMMUN	38
CURR PHARM DESIGN	39
J DIABETES	39
PHARMACOL THERAPEUT	39
NAT METAB	39
CURR OPIN CLIN NUTR	39
PHARMACOL RES	39
EUR HEART J	40
NAT CHEM BIOL	40
BJOG-INT J OBSTET GY	40
FRONT PHYSIOL	40
CELL DEATH DIFFER	40
BIOCHIMIE	41
OXID MED CELL LONGEV	41
BRIT J CANCER	42
ANN NUTR METAB	42
NAT REV DRUG DISCOV	42
BEST PRACT RES CL EN	42
TRENDS CELL BIOL	42
ANN MED	43
J MOL BIOL	43
NAT STRUCT MOL BIOL	43
J MED GENET	43
EXP CELL RES	43
J MOL MED	44
J PEDIATR-US	44
NAT IMMUNOL	45
EUR J EPIDEMIOL	45
FEBS J	45
CANCER EPIDEM BIOMAR	45
PEDIATR DIABETES	45
BIOCHEM PHARMACOL	46
EXP MOL MED	46
MOL BIOL REP	46
EMBO REP	46
PLOS BIOL	46
J HEPATOL	46
ENDOCRINE	46
TRENDS MOL MED	46
TRANSL RES	46
MOL ASPECTS MED	47
PLACENTA	47
INVEST OPHTH VIS SCI	47
EXP CLIN ENDOCR DIAB	47
BBA-GENE REGUL MECH	47
J DIABETES INVEST	48
BBA-MOL CELL BIOL L	48
CANCER CELL	49
GENOME MED	49
ANNU REV BIOCHEM	49
MOL CELL BIOCHEM	50
DEV BIOL	51
BIOESSAYS	52
WORLD J DIABETES	52
NUTR REV	52
NAT PROTOC	53
J AM COLL CARDIOL	53
EBIOMEDICINE	53
CLIN ENDOCRINOL	53
J CELL SCI	53
NUTR METAB CARDIOVAS	54
JCI INSIGHT	54
GENES-BASEL	58
DIABETES METAB	58
NAT REV IMMUNOL	58
ENDOCR J	58
METHODS MOL BIOL	59
J CELL BIOL	59
J NEUROSCI	59
J CELL MOL MED	59
AGING-US	59
NUTRITION	59
CARDIOVASC DIABETOL	59
CELL PHYSIOL BIOCHEM	60
HORM METAB RES	60
HUM GENET	61
BMC MED GENOMICS	61
J CELL BIOCHEM	61
SCI TRANSL MED	61
MOL MED REP	63
MOL NUTR FOOD RES	64
P NUTR SOC	64
J DIABETES COMPLICAT	64
EPIGENET CHROMATIN	65
CELL CYCLE	65
FRONT IMMUNOL	66
AGING CELL	66
BIOL REPROD	66
CELL STEM CELL	67
J PHYSIOL BIOCHEM	67
ADV EXP MED BIOL	68
INT J BIOCHEM CELL B	69
CELL DEATH DIS	70
CIRC-CARDIOVASC GENE	70
AM J PHYSIOL-RENAL	71
J MOL ENDOCRINOL	71
AM J PATHOL	71
J AM SOC NEPHROL	71
INT J CANCER	72
BIOMED RES INT	72
KIDNEY INT	73
CARDIOVASC RES	77
CLIN SCI	77
BRIT MED J	77
EUR J HUM GENET	77
EUR J ENDOCRINOL	77
PHYSIOL GENOMICS	77
NAT REV CANCER	77
GASTROENTEROLOGY	78
J INTERN MED	78
FRONT GENET	79
ANNU REV NUTR	79
OBES REV	79
BBA-MOL BASIS DIS	79
FREE RADICAL BIO MED	80
NAT METHODS	81
LIFE SCI	81
CLIN CHEM	82
ELIFE	82
ANN INTERN MED	83
CELL RES	83
ANTIOXID REDOX SIGN	83
BLOOD	84
PEDIATRICS	86
HEPATOLOGY	88
GENOMICS	89
HYPERTENSION	89
AM J OBSTET GYNECOL	90
CELL MOL LIFE SCI	91
NAT NEUROSCI	91
CARCINOGENESIS	91
J NUTR BIOCHEM	92
DEVELOPMENT	92
PEDIATR RES	93
J DIABETES RES	94
CURR OPIN GENET DEV	96
J LIPID RES	97
NAT CELL BIOL	98
DEV CELL	99
J IMMUNOL	99
J CELL PHYSIOL	104
BMC MED GENET	105
ATHEROSCLEROSIS	105
BMC MED	107
ACTA DIABETOL	107
PHYSIOL REV	107
DIABETES-METAB RES	109
J EXP MED	109
BMC GENOMICS	112
ENVIRON HEALTH PERSP	113
PLOS MED	115
AM J PHYSIOL-REG I	117
NUTRIENTS	120
DIABETES OBES METAB	121
GENE	121
TRENDS GENET	122
FRONT ENDOCRINOL	122
ARTERIOSCL THROM VAS	125
ENDOCR REV	125
AM J EPIDEMIOL	127
FEBS LETT	127
ONCOTARGET	132
BMC BIOINFORMATICS	136
NAT BIOTECHNOL	136
J ENDOCRINOL	138
ONCOGENE	140
BRIT J NUTR	141
BIOCHEM J	142
BMJ-BRIT MED J	146
CELL REP	146
J PHYSIOL-LONDON	150
NAT REV MOL CELL BIO	153
CURR DIABETES REP	154
ANN NY ACAD SCI	155
MOL METAB	158
CANCER RES	161
TRENDS ENDOCRIN MET	162
LANCET DIABETES ENDO	165
DIABETIC MED	180
OBESITY	182
CIRC RES	182
MOL CELL ENDOCRINOL	187
EPIGENOMICS-UK	196
INT J MOL SCI	205
MOL ENDOCRINOL	207
NAT REV ENDOCRINOL	207
AM J HUM GENET	207
INT J EPIDEMIOL	211
BIOINFORMATICS	214
NAT MED	214
METABOLISM	222
DIABETES RES CLIN PR	222
GENOME RES	225
JAMA-J AM MED ASSOC	225
MOL CELL	231
J NUTR	235
CIRCULATION	239
EMBO J	239
INT J OBESITY	245
AM J CLIN NUTR	255
CLIN EPIGENETICS	281
SCI REP-UK	281
GENOME BIOL	283
MOL CELL BIOL	286
BIOCHEM BIOPH RES CO	287
FASEB J	296
AM J PHYSIOL-ENDOC M	300
GENE DEV	302
NAT COMMUN	345
ENDOCRINOLOGY	351
NUCLEIC ACIDS RES	369
NAT REV GENET	387
EPIGENETICS-US	411
NEW ENGL J MED	413
LANCET	418
CELL METAB	423
PLOS GENET	434
J CLIN ENDOCR METAB	456
HUM MOL GENET	459
SCIENCE	493
DIABETES CARE	508
CELL	526
J CLIN INVEST	531
NAT GENET	538
J BIOL CHEM	589
DIABETOLOGIA	725
P NATL ACAD SCI USA	730
NATURE	759
PLOS ONE	785

## Sheet: cited author
Cited Author	Numbers
DUNN RI	1
BLUSZTAJN JK	1
BLAGOSKLONNY MV	1
KHALIL I	1
DROUIN R	1
CARON H	1
DRISCOLL DJ	1
ANTONARAKIS SE	1
DAVIES JL	1
DALESSIO DA	1
DELOVITCH TL	1
DESOUZA AT	1
BENNETT-BAKER PE	1
BOSTOM AG	1
DITTRICH B	1
CHURCH GM	1
TADOKORO K	1
ADELMAN RC	1
ANGELMAN H	1
LEE TD	1
BISCHOF LJ	1
JULIER C	1
BONNER-WEIR S	1
BJORKEMONSEN AL	1
SHIBASAKI Y	1
BICKMORE WA	1
CATANIA J	1
ANDERSEN LC	1
ALLAMAN-PILLET N	1
FERNANDEZVINA M	1
BARTOLOMEI MS	1
GRZESKOWIAK R	1
SILVA AJ	1
DAVIES SM	1
DEPRINS FA	1
BAKKER J	1
ANDERSON CL	1
BALAGHI M	1
AGIUS L	1
BRAMBLETT DE	1
BENNETT ST	1
LUCASSEN AM	1
ALCOLADO JC	1
ALI O	1
EDLUND H	1
KAUFMAN JF	1
BESTOR TH	1
FOSTER JD	1
CROWTHER NJ	1
BENES P	1
KOSTYU DD	1
BURDON T	1
FITZPATRICK DR	1
BENJAMIN D	1
ALSAT E	1
ALLEN RC	1
KNEPEL W	1
CHEN M	1
LAUGHON A	1
AILHAUD G	1
HORNSTRA IK	1
ARAKI A	1
HOEY T	1
CHAWLA RK	1
CLAYTONSMITH J	1
NEPOM BS	1
TAKEDA J	1
RONNINGEN KS	1
BUTLER MG	1
FROMMER M	1
BERTHELOT JM	1
DECHIARA TM	1
AVNER P	1
ATTARDI G	1
HUTTON JC	1
MATSUMOTO C	1
SULLIVAN KE	1
BORNMAN DM	1
DYER JR	1
HALMINEN M	1
JUN HS	1
GARDNER DS	1
EPPLEN JT	1
CHAPMAN SC	1
POLYCHRONAKOS C	1
RYDER LP	1
CATTANACH BM	1
HASHIMOTO L	1
CLAYTON D.A	1
BURKE LW	1
CLAYTON DA	1
GILES RC	1
DIFFLEY JFX	1
JUN S	1
BRAY D	1
CHAILLET JR	1
BOTTAZZO GF	1
FESTENSTEIN H	1
SPIELMAN RS	1
HIGUCHI R	1
COROMINOLA H	1
BERTINO E	1
BELL GI	1
BROWN A	1
GARDINERGARDEN M	1
CURHAN GC	1
MATTIUZ PL	1
BODMER JG	1
BROWN KW	1
ALLT G	1
BLOCKER DE	1
ATTWOOD JT	1
ALJADA A	1
FARBER E	1
CARRINGTON DB	1
BOHME J	1
SANO H	1
EBERT DH	1
ANTONETTI DA	1
BUITING K	1
AGARWAL S	1
CHANDLER LA	1
THOMSON G	1
BARKER D J	1
AWATA T	1
GANNON M	1
DESPLAN C	1
FRIGERI C	1
BARBOT W	1
EVANS MJ	1
CHENG JM	1
COOPER DN	1
KENNEDY GC	1
GIRARDGLOBA A	1
LARHAMMAR D	1
DONLON TA	1
MCGINNIS RE	1
CAMERON EE	1
BRISSOVA M	1
ADORJAN P	1
COLITTI CV	1
GARCIAPACHECO JM	1
PUGLIESE A	1
MACLAREN N	1
ECKEL RH	1
DONG CM	1
ANDREELLI F	1
COSTELLO JF	1
CHO JH	1
DUCLUZEAU PH	1
PUWERS C	1
ARDEN SD	1
BECKWITH J B	1
BISCHOFF FZ	1
HUANG HS	1
TOBE H	1
ATKINSON MA	1
OWERBACH D	1
ACHAORBEA H	1
GROSSBELLARD R	1
FONSECA V	1
EPSTEIN J	1
CHRISTIAN SI	1
CHENG J M	1
BOTTIGLIERI T	1
CHAN CTJ	1
BOZZOLA E	1
SHEMER R	2
MAIER S	2
LEWIN J	2
CLEAL JK	2
BIRD AP	2
DE BAKKER PIW	2
KUZAWA CW	2
AHN J	2
KHOSLA S	2
ANELLO M	2
NEWBOLD RR	2
BERNEY DM	2
BARRETO G	2
AZUARA V	2
JENNINGS CE	2
BERTIN E	2
ARAI H	2
GLUCKMAN PETER D	2
COHEN HY	2
BAROUKH N	2
CHING TT	2
BALL MP	2
APPLEBAUM SW	2
ABDOLLAHI A	2
BROOK JS	2
BODNAR LM	2
CHOMYN A	2
HOLICK CN	2
DEL GUERRA S	2
BODEN G	2
INGROSSO D	2
GUDMUNDSSON J	2
POGRIBNY I	2
GILL-RANDALL R	2
ALBERTSON DG	2
RAZIN A	2
BARLOW DP	2
BARSKI A	2
MAYR E	2
NIGHTINGALE KP	2
LISTER AM	2
AITKEN RJ	2
KHAN I	2
ANTEQUERA F	2
BROWN R	2
GARG M	2
BECKMANN JS	2
DALESIO A	2
HELGADOTTIR A	2
BLEWITT ME	2
HORIKAWA Y	2
CARLSSON E	2
BROUWERS MM	2
BANISTER CE	2
GLOYN AL	2
BIRNEY E	2
BO S	2
BILANGES B	2
FLANAGAN JM	2
ARIMA T	2
EVANS KN	2
HOLMKVIST J	2
BUNT JC	2
FELTUS FA	2
BALASUBRAMANYAM K	2
BOL VV	2
PINTO S	2
DEEB SS	2
BERNARDO AS	2
DODDS L	2
ARNAUD PHILIPPE	2
CHOI SW	2
HANIS CL	2
SANTOS-ROSA H	2
KOVACS CS	2
FLOESS S	2
GERKEN T	2
ARANTES VC	2
FRANCIS J	2
MATO JM	2
KAPRIO J	2
BURNS SP	2
CAROFANO A	2
ARA AI	2
CHADDHA VANDANA	2
BARRERA D	2
BRAWLEY L	2
DELVIN EE	2
CHUNG I	2
CHERIF H	2
BURTON PR	2
BATESON P	2
BACHMAN KE	2
CHONG SY	3
PETERSEN KF	3
OHYAMA Y	3
GUO SL	3
BUCKLEY AJ	3
KAMEI Y	3
ADALSTEINSSON BT	3
ALAM F	3
KHAN IY	3
EHRICH M	3
BOUCHARD C	3
CAMPBELL JH	3
GUO F	3
OKEN E	3
OBEN JA	3
MARGUERON R	3
MORAES RC	3
HAMMOUD SS	3
LESAGE J	3
TANAKA Y	3
UNOKI H	3
HANSMANN T	3
MCGOWAN PO	3
MANTOVANI A	3
CHEN P	3
KEVERNE E B	3
AMERICAN DIABETES ASSOCIATION	3
RICHARDS EJ	3
ELMQUIST JK	3
RAVELLI GP	3
SUTER M	3
RICH-EDWARDS JW	3
KRAL JG	3
BERTRAM CE	3
ITO K	3
GUERRERO-BOSAGNA C	3
CALVANESE V	3
DONOHOE DR	3
GNIULI D	3
TAYLOR PD	3
SHOELSON SE	3
LUND G	3
SHAO WJ	3
MIYAWAKI J	3
COOPER WN	3
BEDFORD MT	3
HILTUNEN M	3
CAO R	3
GILLMAN MW	3
DEL ROSARIO MC	3
CARMODY JS	3
STEEGERS-THEUNISSEN RP	3
GABORY A	3
CARLSSON C	3
TODD JA	3
MARTIN-GRONERT MS	3
SHAW JE	3
GRUNDY SM	3
DORNER G	3
TURNER BM	3
GIOVANNUCCI E	3
DELRUE MA	3
COOPER ME	3
RUBIN BS	3
STENVINKEL P	3
VUGUIN P	3
HOCHBERG Z	3
CHIANG PK	3
KRISHNAVENI GV	3
NYIRENDA MJ	3
CHANG HS	3
ISHIKAWA K	3
HANSON MA	3
HEINTZMAN ND	3
STRAHL BD	3
GRANDJEAN V	3
LEVIN BE	3
CHAKRABARTI SK	3
WOODALL SM	3
WALSH CP	3
MILL J	3
KHULAN B	3
BONORA E	3
YURA S	3
CHRISTIANSEN L	3
LI CCY	3
MCGEE SL	3
KE X	3
DAY K	3
BROHOLM C	3
ISSA JPJ	3
FANG MZ	3
STOUDER C	4
PASQUALI L	4
YOKOMORI N	4
KIM JK	4
LEE SH	4
MA D	4
BINDER AM	4
BILLINGS LK	4
NOMURA Y	4
GREENBERG MVC	4
LU TTH	4
LIU X	4
SOOKOIAN S	4
LAAKSO M	4
KILPELAINEN TO	4
THOREL F	4
LI YY	4
JOHNSON WE	4
LIU M	4
LIU N	4
CANOUIL M	4
JOUSSE C	4
SOMMESE L	4
SANDOVAL J	4
HEINZ S	4
WANG F	4
GARCIA-CARDONA MC	4
PAL A	4
BOKS MP	4
GUASCH-FERRE M	4
PLOWS JF	4
ALIBEGOVIC AC	4
DE TORO-MARTIN J	4
AKALIN A	4
DING L	4
GEMMA C	4
FERLAND-MCCOLLOUGH D	4
SLOBODA DM	4
GAO X	4
DE MELLO VDF	4
DESIDERIO A	4
HE L	4
RUI JX	4
PLAGGE A	4
SHANNON H	4
PETRIK J	4
LINDSAY RS	4
GHAFOURI-FARD S	4
AMBROS V	4
TERRY MB	4
CHAMPAGNE FA	4
MACKAY DJG	4
SINGH S	4
PINZON-CORTES JA	4
CASTANO C	4
BAR-NUR O	4
ZEILINGER S	4
TRAVERS ME	4
ECKHARDT F	4
KANNEL WB	4
UMLAUF D	4
CNOP M	4
MCCARTNEY DL	4
LUMENG CN	4
ISSA JP	4
CURLEY JP	4
BELOT MP	4
AHMED SAH	4
BHARGAVA SK	4
KELLY TLJ	4
TAKAHASHI M	4
FUJIKI K	4
CANIVELL S	4
WITTENBECHER C	4
OLLIKAINEN M	4
KIM M	4
ZHANG B	4
MAUNAKEA AK	4
ARGUELLES AO	4
ZHANG M	4
REMELY M	4
TANEERA J	4
CHEN YH	4
BECHTEL W	4
MEIER JJ	4
MELZNER I	4
POITOUT V	4
FULLSTON T	4
HUAN TX	4
LAKER RC	4
FLANNICK J	4
HERMSDORFF HH	4
BEAUDET AL	4
PETROPOULOS S	4
GAULTON KJ	4
KAMINSKY Z	4
KAMMEL A	4
DEIULIIS JA	4
ROBERTSON KD	4
BRAY GA	4
DORRELL C	4
YOUNG L E	4
KANETO H	4
ABU SEMAN N	4
HARDER T	4
OU K	4
MORAN I	4
TALENS RP	4
CLAUSEN TD	4
MARSELLI L	4
SASAKI H	4
LIGTHART S	4
LOVE MI	4
ZHOU J	4
FRASZCZYK E	4
MANN MRW	4
SUN GD	4
GONG L	4
MISHRA M	4
ELLIOTT HR	4
ROSENGREN AH	4
SMALL KS	4
STUMVOLL M	4
FAJAS L	4
ERNST J	4
ZHOU Y	4
GARAGNANI P	4
PURCELL S	4
ZHOU Q	4
PETRUS P	4
PEMBREY M	4
PETRY C J	4
DEKKERS KF	4
HUANG YT	4
SNOECK A	4
HUANG YF	4
KULKARNI SS	4
CLAUSSNITZER M	4
GUAY C	4
BOLSTAD BM	4
KANEHISA M	4
EIZIRIK DL	4
DAS S	4
WHEELER E	4
COTE S	4
XU XJ	4
MAGANTI AV	4
GAROFANO A	4
KAROLINA DS	4
YOSHIZAKI T	4
LEE JH	4
LEE JE	4
HORIKOSHI M	4
STEINTHORSDOTTIR V	4
BROWNING JD	4
JOGLEKAR MV	4
HUANG RC	4
CHEN BH	4
STEPANOW S	4
WANKHADE UD	4
HATTERSLEY AT	4
SHUNGIN D	4
MCINTYRE HD	4
SHENKER NS	4
DI FRANCESCO A	4
CHENG Y	4
JABLONKA E	4
KIM AY	4
LEHNEN H	4
BLONDEAU B	4
WADDINGTON CH	4
WHO	4
LARSSON SC	4
HWANG JY	4
PEARCE MS	4
FENG BA	4
ARNES L	4
TORRENS C	4
SUN L	4
SUN K	4
MARIONI RE	5
ZIMMET P	5
BARAJAS-OLMOS F	5
ALLIS CD	5
BOLOKER J	5
SKINNER MK	5
KIM JH	5
GENTLEMAN RC	5
TSAI FJ	5
WELLEN KE	5
LIU L	5
LAWLOR N	5
WANG Z	5
GAO Y	5
OUNI M	5
WANG JJ	5
STEIN AD	5
RITCHIE ME	5
RAMOS-LOPEZ O	5
CHEN C	5
EHRLICH M	5
AIKEN CE	5
LI Z	5
SPELIOTES EK	5
KUMAR A	5
ZHANG X	5
KO YA	5
BORENGASSER SJ	5
SUN WF	5
SATHISHKUMAR C	5
BONDER MJ	5
KIM H	5
BOLLATI V	5
RADFORD EJ	5
LUCAS A	5
WANG YQ	5
YANG XS	5
XU Y	5
KELLER M	5
RICHMOND RC	5
XUE A	5
KNOWLER WC	5
MINN AH	5
GORDON L	5
HAERTLE L	5
CHENG ZY	5
FRANZAGO M	5
KHAN MAB	5
SCHUBELER D	5
OROZCO LD	5
FRISO S	5
WEIR GC	5
ZHENG J	5
ALLARD C	5
GHOSHAL K	5
VAN OTTERDIJK SD	5
BENYSHEK DC	5
LINDHOLM ME	5
WILLMER T	5
KUNDAJE A	5
ROY S	5
KELSTRUP L	5
WEI YC	5
SHUKLA S	5
ZAMBRANO E	5
SALA P	5
KELLEY DE	5
GU TW	5
BLUHER M	5
ENGERMAN RL	5
CASTELLANO-CASTILLO D	5
PROKOPENKO I	5
BAUMEIER C	5
PEPIN ME	5
KAMINSKY ZA	5
STEFFES MW	5
FORBES JM	5
KUEHNEN P	5
WU H	5
JIANG MH	5
SHEN F	5
KOHLI RM	5
BRUCE KD	6
AGARDH E	6
FUKS F	6
SLADEK R	6
LANGLEY-EVANS SC	6
MALMGREN S	6
WANG L	6
PRASAD RB	6
WANG Q	6
WANG P	6
HANNON E	6
OKABE J	6
JENUWEIN T	6
GE ZJ	6
VOISIN S	6
PRENTKI M	6
BONEY CM	6
LU AT	6
BERDASCO M	6
CONSTANCIA M	6
TURNER RC	6
DINA C	6
TAHILIANI M	6
WANG XF	6
BERNSTEIN E	6
MIKKELSEN TS	6
GAO ZG	6
ZHOU B	6
SHARMA S	6
PEMBREY ME	6
FU Q	6
DEERING TG	6
DAVIS CD	6
SAMUEL VT	6
DAHRI S	6
JUNIEN C	6
ZILLER MJ	6
LEEK JT	6
EINSTEIN F	6
CAVALLI G	7
AHRENS M	7
BOCK C	7
WEBER M	7
AHLGREN U	7
PAINTER RC	7
COONEY CA	7
LI B	7
TATEISHI K	7
CHEN S	7
BARBOSA TD	7
GUARIGUATA L	7
NEEL JV	7
POY MN	7
HU FB	7
DING GL	7
PHAM TD	7
BOURET SG	7
GUENARD F	7
CHRISTENSEN DP	7
CHRISTENSEN BC	7
LEVINE ME	8
KEATING ST	8
LI YP	8
GROOP L	8
BROWNLEE M	8
LI E	8
CATALANO PM	8
SAMUELSSON AM	8
AAGAARD-TILLERY KM	8
ALMEN MS	8
KRAUSE C	8
MACLENNAN NK	8
GRARUP N	8
DOMINGUEZ-SALAS P	8
BYSANI M	8
CAUCHI S	8
ROSEN ED	8
DEATON AM	8
KONG A	8
YAJNIK CS	8
DESAI M	8
HUANG DW	8
JIMENEZ-CHILLARON JC	8
MASUYAMA H	8
OKANO M	8
EL OUAAMARI A	9
LUNDH M	9
LIU C	9
ZHANG FF	9
MENDELSON MM	9
WANG S	9
MANNING AK	9
THOMPSON RF	9
YASUDA K	9
CHEN L	9
SAPIENZA C	9
FRADIN D	9
PORTELA A	9
AHLQVIST E	9
YANG XJ	9
DUNN GA	9
MICHELS KB	9
LIU ZH	9
CHO YS	9
ABDERRAHMANI A	9
HIVERT MF	9
GALLOU-KABANI C	9
RELTON CL	9
PARRILLO L	9
KRUEGER F	9
SILVERMAN BL	9
PETERSEN AK	9
ROSEBOOM TJ	9
PETERSEN MC	10
HANDY DE	10
KATO M	10
ALTSHULER D	10
CHEN H	10
LI H	10
POGRIBNY IP	10
LONGO M	10
KIM J	10
MULTHAUP ML	10
WANG XL	10
COSTANTINO S	10
PIDSLEY R	10
ZHOU Z	10
GILBERT ER	10
BACCARELLI A	10
WOLFF GL	10
HEYN H	10
BONNEFOND A	10
SRINIVASAN M	10
CHO NH	10
YANG J	11
MCMILLEN IC	11
CHEN Q	11
LI X	11
HOLMAN RR	11
CERIELLO A	11
CHEN Y	11
AGHA G	11
PATTI ME	11
JIA GF	11
MURPHY SK	11
YOU D	11
KRIEBEL J	11
SHARP GC	11
LI LC	11
PARIKH H	11
FADISTA J	11
ZAMPETAKI A	11
BARRETT JC	11
BANNISTER AJ	11
CROPLEY JE	12
MATTHEWS DR	12
MOOTHA VK	12
EGGER G	12
LI L	12
KLOSE RJ	12
FERRANNINI E	12
KAATI G	12
HANNUM G	12
AKIRAV EM	12
JUVINAO-QUINTERO DL	12
REINIUS LE	12
MEIGS JB	12
LOWE WL	12
RACITI GA	12
SCOTT LJ	12
SOUBRY A	12
FERNANDEZ-TWINN DS	13
ARMITAGE JA	13
TALCHAI C	13
DANESHPAJOOH M	13
BJORNSSON HT	13
MUKA T	13
SUZUKI MM	13
BHANDARE R	14
SMITH ZD	14
AERTS L	14
ASLIBEKYAN S	14
STOFFERS DA	14
CORDERO P	14
INTERNATIONAL DIABETES FEDERATION	14
PERFILYEV A	14
FLOREZ JC	14
BRAMSWIG NC	14
GARCIA-CALZON S	14
CARONE BR	14
LYSSENKO V	14
BOGDARINA I	15
SINCLAIR KD	15
STITZEL ML	15
ZHANG J	15
KWAK SH	15
DONKIN I	15
HOLLIDAY R	15
ARPON A	15
MANOLIO TA	15
MEEKS KAC	16
WANG J	16
AL MUFTAH WA	16
JAFFE AE	16
ZHANG Q	16
BERGER SL	16
MARTIN-NUNEZ GM	16
LUMEY LH	16
LOCKE AE	16
CEDAR H	16
ERIKSSON JG	16
IRIZARRY RA	16
BUTLER AE	17
GRUNDBERG E	17
PLAGEMANN A	17
DONATH MY	17
CARDONA A	17
DUNHAM I	17
BENTON MC	17
FRANKS PW	17
KAMESWARAN V	18
ZHANG L	18
METZGER BE	18
CAMPION J	19
VICKERS MH	19
AVRAHAMI D	19
TESCHENDORFF AE	19
GRANT SFA	19
FEIL R	19
KOWLURU RA	19
BENJAMINI Y	19
HOUDE AA	19
POULSEN P	20
PETTITT DJ	20
CHEN YA	20
RAYCHAUDHURI N	20
DE JESUS DF	20
YUAN W	20
YANG Y	21
CHEN J	21
FRAYLING TM	21
HOTAMISLIGIL GS	21
ESTELLER M	21
FUCHSBERGER C	22
JIRTLE RL	22
CRUJEIRAS AB	22
NATHAN DM	22
HJORT L	22
PIROLA L	22
FINER S	22
ANWAY MD	23
DRAKE AJ	23
DRONG AW	23
BELL JT	23
BANSAL A	24
ALBERTI KGMM	24
ZHENG Y	24
BERNSTEIN BE	24
DUPUIS J	24
ARYEE MJ	25
KURODA A	26
BARTEL DP	26
MOORE LD	26
LISTER R	27
WEAVER ICG	27
OLSSON AH	27
KOUZARIDES T	27
RUCHAT SM	27
DEMERATH EW	28
WANG X	29
WALASZCZYK E	29
PANENI F	29
ZEGGINI E	30
ARNER P	30
MORGAN HD	30
BIBIKOVA M	31
SIMMONS RA	31
DOLINOY DC	31
DU P	32
VAN DIJK SJ	32
SCOTT RA	32
DEFRONZO RA	33
LIU J	34
DAVEGARDH C	34
CHEN Z	34
KAHN SE	35
BRASACCHIO D	35
NG SF	35
JACOBSEN SC	36
DHAWAN S	36
ZHAO JY	37
BRONS C	38
HIDALGO B	39
FLORATH I	39
RAVELLI ACJ	39
JAENISCH R	40
LI J	40
MORRIS AP	41
OZANNE SE	41
EL HAJJ N	41
SORIANO-TARRAGA C	43
MAHAJAN A	43
MILAGRO FI	45
PINNEY SE	45
MCCARTHY MI	46
LIU Y	46
BOUCHARD L	47
BACOS K	47
KULKARNI H	47
SAXENA R	47
GILLBERG L	48
KIRCHNER H	48
RIBEL-MADSEN R	48
HORVATH S	49
DABELEA D	49
DICK KJ	49
VILLENEUVE LM	49
VOLKOV P	50
SANDOVICI I	50
BURDGE GC	50
WANG Y	51
VOIGHT BF	52
EL-OSTA A	52
ZHANG Y	55
FRAGA MF	55
REIK W	56
MIAO F	58
AMER DIABET ASSOC	59
FEINBERG AP	59
DAYEH TA	59
WAHL S	60
GODFREY KM	62
[ANONYMOUS]	64
BELL CG	64
LI Y	66
NITERT MD	69
HOUSEMAN EA	69
HALL E	69
REDDY MA	74
WATERLAND RA	76
TOPEROFF G	77
RAKYAN VK	78
LILLYCROP KA	85
UNKNOWN	86
TOBI EW	86
HALES CN	89
PARK JH	94
CHAMBERS JC	100
GLUCKMAN PD	103
BIRD A	104
HEIJMANS BT	107
YANG BT	110
NILSSON E	120
BARKER DJP	120
VOLKMAR M	122
JONES PA	126
RONN T	141
BARRES R	145
DAYEH T	162
LING C	225
